# Supplementary material for: Phylogeny of Crataegus (Rosaceae) based on 257 nuclear loci and chloroplast genomes: evaluating the impact of hybridization
Source: PeerJ. 2021 Oct 26;9:e12418. doi: 10.7717/peerj.12418 (PMC8555502; doi:10.7717/peerj.12418)
Supplement: Supplemental Information 5 — Linkage group localization and inferred function for 257 conserved, putatively orthologous nuclear loci sequenced using a set of probes designed from the apple (Malus × domestica ‘Golden Delicious’) genome (Liston, 2014; Velasco et al., 2010). [file peerj-09-12418-s005.xlsx]

## Sheet: Sheet1
Supplemental Table S1:
Gene annotations
Linkage group localization and inferred function for 257 conserved, putatively orthologous nuclear loci sequenced using a set of probes designed from the apple (Malus × domestica ‘Golden Delicious’) genome (Liston 2014; Velasco et al. 2010).
	GDDH alignment		derived from apple gene annotations from Aaron20-May-2019TAD.xlsx		crateagus.alignment.QC_01-16-2019.xlsx; GDR-2019Sep13_120625.blast.tsv.xlsx
Locus #	(apple) query acc.ver	top-ranked BLAST result (subject acc.ver)	annotation (based on Arabidopsis)	alignment quality	notes
99	MDP0000226339	# 0 hits found	DNA-(apurinic or apyrimidinic site) lyase (AP lyase) (probable)	good
34	MDP0000143554	Chr00	Mediator of RNA polymerase II transcription subunit 12 (probable)	medium	Good from 502 to the end. But s24_suksdorfii and s23_nigra have 282 and 779 bp gaps in the front of the sequence.
37	MDP0000149290	Chr00	4-alpha-glucanotransferase (D-enzyme) (probable)	good	Good from 566 to the end.
51	MDP0000162365	Chr00	Uncharacterized aarF domain-containing protein kinase At1g79600, chloroplastic, Precursor (similar to)	good
65	MDP0000186402	Chr00	DEAD-box ATP-dependent RNA helicase 56 (similar to)	medium
83	MDP0000202024	Chr00	1-aminocyclopropane-1-carboxylate oxidase homolog 1 (probable)	medium	From 619 to 712, gaps were found
126	MDP0000245441	Chr00	Probable receptor-like protein kinase At5g47070 (similar to)	good
163	MDP0000296747	Chr00	Alpha-glucosidase 2 (probable)	medium	s10 and s03 show misalignment with apple.
31	MDP0000142103	Chr01	Pullulanase 1, chloroplastic (AtPU1), Precursor (putative)	poor	s09, s11 ,and s13 have several misalignments.	subg. Concordance
58	MDP0000178757	Chr01	Lysine-specific demethylase 3A (probable)	medium	large gaps were found from 1146 to 1894 bp.	both Concordance
124	MDP0000244990	Chr01	hypothetical protein	good		sect. Concordance
125	MDP0000245017	Chr01	L-fucose kinase (Fucokinase) (probable)	medium	Good from 384 bp to the end except for s01_calpodendron, s11_macracantha_4x, s17_chrysocarpa_4.
195	MDP0000368315	Chr01	Zinc finger CCCH domain-containing protein 48 (AtC3H48) (similar to)	good
204	MDP0000495127	Chr01	Anaphase-promoting complex subunit 1 (APC1) (probable)	good	Good from 251 bp. s15_suksdorfii and s04_rivularis_4x have shorter sequence than others.
48	MDP0000160444	Chr02	Cytochrome P450 704C1 (probable)	medium	Good except for 293 to 471.
107	MDP0000231565	Chr02	Uncharacterized membrane protein At1g63010 (similar to)	good
114	MDP0000237536	Chr02	Serine/threonine-protein kinase (similar to)	medium	Gaps from 806 to 939 bp
205	MDP0000498356	Chr02	Putative receptor protein kinase ZmPK1, Precursor (probable)	good
209	MDP0000542871	Chr02	Spastin (probable)	good	Useless sequence after 684 bp.
210	MDP0000552558	Chr02	Transmembrane 9 superfamily member 4, Precursor (probable)	medium	s20 shows two regional misalignment
256	MDP0000929061	Chr02	Myosin-11 (probable)	medium	s19, s20, and s12show about 50 bp misalignment
11	MDP0000122371	Chr03	Inner membrane protein oxaA (probable)	good	252 bp misalignment in the middle of the sequence.
50	MDP0000161765	Chr03	Translocase of chloroplast 159, chloroplastic (AtToc159) (probable)	good
52	MDP0000162421	Chr03	Putative cyclic nucleotide-gated ion channel 15	poor	s05, s15, s14, s16, s10, s12, and s22 have more than 100 bp misalignment from 1839 to 1973 bp.
75	MDP0000194587	Chr03	Protein-S-isoprenylcysteine O-methyltransferase (pcCMT) (probable)	good
102	MDP0000229852	Chr03	Probable transporter MCH1	good
104	MDP0000230463	Chr03	Mediator of RNA polymerase II transcription subunit 13 (probable)	medium	s03 and s07 have short misalignments
105	MDP0000230908	Chr03	SUN domain-containing protein 2, Precursor (probable)	medium	Large gaps were found in s14_saligna and s21_monogyna
111	MDP0000236078	Chr03	Probable receptor-like protein kinase At5g47070 (similar to)	good
141	MDP0000270027	Chr03	GTPase obgE (probable)	medium	Frequent gaps and indels
148	MDP0000286087	Chr03	Zinc transporter 6, chloroplastic, Precursor (similar to)	good
154	MDP0000292167	Chr03	Myosin-10 (NMMHC II-b) (probable)	good
165	MDP0000297450	Chr03	Breast carcinoma-amplified sequence 3 homolog (probable)	good
194	MDP0000362000	Chr03	Probable NADH dehydrogenase	poor	From 785 to 903 bp, at least 5 species show mis alignment
244	MDP0000846265	Chr03	hypothetical protein	poor	Batch misalignments are found from 974 to 1076.
247	MDP0000880187	Chr03	hypothetical protein	medium	s22 shows misalignment with other species.
7	MDP0000119811	Chr04	Probable inositol transporter 1 (putative)	medium	s03, s09, and s21have about 50 bp misalignment.
22	MDP0000129661	Chr04	Cellulose synthase-like protein D1 (AtCslD1) (putative)	good	partial misalignment for s23_nigra
36	MDP0000148978	Chr04	Phytoene dehydrogenase, chloroplastic/chromoplastic, Precursor (putative)	good	Good from 819 to 1535 bp.
42	MDP0000155031	Chr04	Serine/threonine-protein kinase-like protein ACR4 (AtCR4), Precursor (putative)	good
68	MDP0000189786	Chr04	Phosphoglycerate kinase (probable)	medium	Starting from 132 bp to the end. Small regional misalignment from 1011 to 1082 bp. Gaps were found from 1413 to 1487 bp
82	MDP0000199671	Chr04	Putative selenium-binding protein	good
116	MDP0000241703	Chr04	Phytoene dehydrogenase, chloroplastic/chromoplastic, Precursor (putative)	good
117	MDP0000241814	Chr04	Sn1-specific diacylglycerol lipase beta (DGL-beta) (probable)	medium	Large gaps in s23_nigra
129	MDP0000250583	Chr04	Probable NADH dehydrogenase, chloroplastic/mitochondrial, Precursor (similar to)	good
138	MDP0000268035	Chr04	Tripartite motif-containing protein 3 (probable)	good
142	MDP0000270582	Chr04	Complement component C6, Precursor (probable)	good
175	MDP0000303818	Chr04	Pleiotropic drug resistance protein 3 (similar to)	poor	Too much misalignment among species.
201	MDP0000444205	Chr04	S-adenosylmethionine synthetase 3 (AdoMet synthetase 3) (putative)	good
202	MDP0000457380	Chr04	Pentatricopeptide repeat-containing protein At3g09650, chloroplastic, Precursor (similar to)	good
203	MDP0000465075	Chr04	BTB/POZ domain-containing protein At5g48800 (probable)	good
217	MDP0000648669	Chr04	Myb-like protein H (probable)	good
4	MDP0000037814	Chr05	Abscisic acid 8'-hydroxylase 4 (ABA 8'-hydroxylase 4) (putative)	medium	s19 misalignment from 1023 to 1098 bp.
30	MDP0000140404	Chr05	Methylcrotonoyl-CoA carboxylase beta chain, mitochondrial (MCCase subunit beta), Precursor (similar to)	medium	Good from 316. Large gaps or INDELs are found from 1250 to 1420.
53	MDP0000163333	Chr05	Calcium-binding protein 4 (CaBP4) (probable)	medium	Start from 777. Not complete sequence for s05_punctata, s13_saligna, s12_rivularis_4x and s07_germanica
88	MDP0000209432	Chr05	Probable indole-3-acetic acid-amido synthetase GH3.1 (AtGH3-1) (similar to)	poor	Maybe not enough informatic nucleotides
96	MDP0000222900	Chr05	Homer protein homolog 2 (Homer-2) (probable)	good
98	MDP0000226181	Chr05	Amino acid permease 2 (putative)	medium	Good except for 734 to 887
118	MDP0000242829	Chr05	DELLA protein RGL1 (RGA-like protein) (probable)	good
130	MDP0000250602	Chr05	Myosin-1 (MyHC-2x) (probable)	medium	Good from 400 bp
133	MDP0000261874	Chr05	hypothetical protein	good
147	MDP0000284883	Chr05	Pentatricopeptide repeat-containing protein At4g34830, chloroplastic, Precursor (similar to)	good
157	MDP0000293910	Chr05	Limkain-b1 (probable)	good
158	MDP0000293911	Chr05	Probable receptor-like protein kinase At1g30570, Precursor	good
170	MDP0000300259	Chr05	Abscisic acid 8'-hydroxylase 3 (ABA 8'-hydroxylase 3) (probable)	good
182	MDP0000313521	Chr05	Katanin p80 WD40-containing subunit B1 (Katanin p80 subunit B1) (probable)	good
184	MDP0000315843	Chr05	Pentatricopeptide repeat-containing protein At1g77360, mitochondrial, Precursor (putative)	good
185	MDP0000316281	Chr05	Serine hydroxymethyltransferase 1 (SHMT 1) (putative)	poor	s24 and s20 lack regional sequences
208	MDP0000515855	Chr05	1-aminocyclopropane-1-carboxylate oxidase homolog 1 (probable)	good
220	MDP0000669032	Chr05	Probable serine/threonine-protein kinase DDB_G0280133	good
221	MDP0000677476	Chr05	Pentatricopeptide repeat-containing protein At1g79490, mitochondrial, Precursor (putative)	medium	s24_suksdorfii and s17_chrysocarpa_4x showed shorter sequence length.
226	MDP0000722117	Chr05	Ferredoxin--nitrite reductase, chloroplastic, Precursor (putative)	good
236	MDP0000795091	Chr05	Pentatricopeptide repeat-containing protein At3g21470 (probable)	good
251	MDP0000897836	Chr05	Methenyltetrahydrofolate synthetase domain-containing protein (probable)	good
1	MDP0000000999	Chr06	Major facilitator superfamily domain-containing protein 5 (probable)	good	It seems apple have a larger CDS region than other species in the front of the whole sequence.
2	MDP0000006479	Chr06	Presenilin-like protein At1g08700 (similar to)	good	brachyacantha and germanica specificly have a 'CGT' INDEL compared to other species.
8	MDP0000120381	Chr06	Dentin sialoprotein, Precursor (probable)	mediun	s04 and s13 have 11 bp misalignment from 1261 to 1272 bp.
14	MDP0000123604	Chr06	Inner membrane protein yohK (probable)	good	good from358 bp. Orderless alignment from 1291 to 1434 bp. Poor from 1516 to the end.
35	MDP0000145531	Chr06	Peroxisomal membrane protein PEX14 (probable)	good	Good from 236 to 900 bp.
49	MDP0000161046	Chr06	Protein argonaute 1B (OsAGO1b) (similar to)	medium	From 853. Two regional gaps, from 1337 to 1575 and from 2701 to 2781.
91	MDP0000216084	Chr06	hypothetical protein	good
94	MDP0000219160	Chr06	hypothetical protein	good
97	MDP0000225515	Chr06	Probable urea active transporter 1	good
112	MDP0000236635	Chr06	Rab9 effector protein with Kelch motifs (probable)	poor	Large fregments were found among different species.
123	MDP0000244711	Chr06	Cat eye syndrome critical region protein 2 (probable)	good
132	MDP0000260603	Chr06	Pyruvate kinase isozyme G, chloroplastic, Precursor (similar to)	medium	Frequent gaps and indels from 1024 to 1095.
134	MDP0000262498	Chr06	Beta-amylase (probable)	medium
149	MDP0000286528	Chr06	ABC transporter B family member 2 (ABC transporter ABCB.2) (putative)	good
173	MDP0000303509	Chr06	Steroidogenic acute regulatory protein, mitochondrial (StAR), Precursor (probable)	medium
176	MDP0000304061	Chr06	HEAT repeat-containing protein 6 (probable)	poor	Too much misalignment among species.
177	MDP0000306342	Chr06	Pentatricopeptide repeat-containing protein At5g50280, chloroplastic, Precursor (similar to)	good
180	MDP0000311287	Chr06	Exocyst complex component 7 (rExo70) (probable)	good
193	MDP0000340590	Chr06	Pentatricopeptide repeat-containing protein At5g25630 (probable)	good
213	MDP0000581832	Chr06	Probable polygalacturonase (PG) (similar to)	medium	s19, s24, s15, s10 show regional misalignment from 330 to 800 bp.
227	MDP0000722905	Chr06	Protein FAR1-RELATED SEQUENCE 5 (putative)	good
235	MDP0000792375	Chr06	Coiled-coil domain-containing protein 157 (probable)	poor	Not enough informative base pairs and s07 shows misalignment with other species.
246	MDP0000864705	Chr06	Dolichyl-diphosphooligosaccharide--protein glycosyltransferase subunit 1 (RPN-I), Precursor (probable)	good	But some species just have about 600 bp informative sequences.
18	MDP0000127633	Chr07	Anaphase-promoting complex subunit 1 (APC1) (probable)	poor	orderless alignment need to manual recalbination
28	MDP0000138109	Chr07	Pyruvate kinase (PK) (probable)	good	All good except for s22_triflora and s13_saligna have more than 400 in the front and 500 bp at the end gaps, respectively.
41	MDP0000153612	Chr07	PAP-associated domain-containing protein 5 (TRF4-2) (probable)	medium	260 bp gap is found for s14_saligna. Regional gaps are found from 141 to 290.
55	MDP0000167085	Chr07	Zinc finger CCCH domain-containing protein 48 (AtC3H48) (similar to)	medium	s13 has about 100 bp misalignment
115	MDP0000241389	Chr07	Zinc finger CCCH domain-containing protein 13 (probable)	good
179	MDP0000309940	Chr07	L-fucose kinase (Fucokinase) (probable)	good
183	MDP0000314016	Chr07	Surface presentation of antigens protein spaS (probable)	good
232	MDP0000764137	Chr07	Calcium-transporting ATPase, endoplasmic reticulum-type (putative)	good
255	MDP0000928674	Chr07	hypothetical protein	good
13	MDP0000123200	Chr08	Glucan 1,3-beta-glucosidase, Precursor (probable)	medium	s03 and s13 show misalignment from 960 to 1070.
57	MDP0000177788	Chr08	E3 ubiquitin-protein ligase HECTD1 (probable)	medium	General gaps were found for crateagus from 1356 to 1516 bp. Large gaps were found in s08_opaca, s05_punctata，s11_macracantha_4x, s13_saligna, and s07_germanica
64	MDP0000186276	Chr08	Pentatricopeptide repeat-containing protein At5g11310, mitochondrial, Precursor (similar to)	good
95	MDP0000220167	Chr08	Vacuolar proton translocating ATPase 100 kDa subunit (probable)	good
122	MDP0000244379	Chr08	Alkylated DNA repair protein alkB homolog 8 (probable)	good
168	MDP0000299324	Chr08	MLO-like protein 4 (AtMlo4) (similar to)	good
188	MDP0000320337	Chr08	hypothetical protein	good
215	MDP0000641885	Chr08	Pentatricopeptide repeat-containing protein At5g18475 (similar to)	good
254	MDP0000918616	Chr08	NAD kinase 2, chloroplastic (AtNADK-2), Precursor (similar to)	good
20	MDP0000128820	Chr09	Protein AUXIN RESPONSE 4 (similar to)	poor	Worless to tell that. Chaos alignment
21	MDP0000128951	Chr09	Fanconi anemia group D2 protein homolog (Protein FACD2) (probable)	medium	s08, s09, and s10 have about 20 bp misalignment.
23	MDP0000130769	Chr09	Probable polygalacturonase (PG) (similar to)	good	partial deltion from 373 to 491 bp
33	MDP0000143280	Chr09	hypothetical protein	good
46	MDP0000158246	Chr09	hypothetical protein	medium	Ok From 232 bp to the end. There are gaps for s08_opaca, s05_punctata, s24_suksdorfii, s01_calpodendron and s09_crus-galli at the beginning.
86	MDP0000203534	Chr09	Protein STRUBBELIG-RECEPTOR FAMILY 7, Precursor (putative)	medium	From 484 to 1527, good. From 1528 to the end, gaps were found in s08_opaca, s16_douglasii_4x, s12_rivularis_4x, s07_germanica.
103	MDP0000230423	Chr09	Alpha-1,6-mannosyl-glycoprotein 2-beta-N-acetylglucosaminyltransferase (GNT-II) (probable)	good
113	MDP0000237525	Chr09	Protein translocase subunit secA, chloroplastic, Precursor (putative)	poor	Only seven samples there
162	MDP0000296258	Chr09	Secretion-regulating guanine nucleotide exchange factor (DelGEF) (probable)	good
192	MDP0000322282	Chr09	Exosome complex exonuclease rrp6 (probable)	good
211	MDP0000559909	Chr09	Receptor-type tyrosine-protein phosphatase U (R-PTP-U), Precursor (similar to)	good
212	MDP0000573835	Chr09	Phosphatidylinositol 4-kinase type 2-alpha (probable)	good
218	MDP0000653877	Chr09	Elongation factor Tu, chloroplastic (EF-Tu), Precursor (similar to)	good
222	MDP0000683891	Chr09	ABC transporter C family member 13 (ABC transporter ABCC.13) (similar to)	good
56	MDP0000177217	Chr10	Aspartyl-tRNA synthetase (AspRS) (similar to)	poor	From 629 to 782, large gaps were found.
69	MDP0000190785	Chr10	Putative phospholipid-transporting ATPase 5 (AtALA5)	good
100	MDP0000226817	Chr10	Pre-mRNA polyadenylation factor fip1 (probable)	good
101	MDP0000227381	Chr10	Alpha,alpha-trehalose-phosphate synthase [UDP-forming] 1 (AtTPS1) (putative)	good
135	MDP0000263279	Chr10	Phospholipase A-2-activating protein (PLA2P) (probable)	good	Frequent gaps and indels
150	MDP0000288685	Chr10	Ligatin (probable)	good
151	MDP0000288971	Chr10	DELLA protein RGL1 (RGA-like protein) (probable)	good	Not enough informative sequences.
181	MDP0000311570	Chr10	Ubiquitin carboxyl-terminal hydrolase 15 (AtUBP15) (similar to)	meidum	several regional misalignment are found
200	MDP0000438046	Chr10	Remorin (probable)	good
219	MDP0000656101	Chr10	Glutamyl-tRNA reductase 2, chloroplastic (GluTR), Precursor (similar to)	good
224	MDP0000688642	Chr10	Probable serine/threonine-protein kinase DDB_G0280133	good	s15_suksdorfii showed a unique 400 bp insertion
237	MDP0000799658	Chr10	Keratin-associated protein 5-4 (UHS-Ser-2) (probable)	good
238	MDP0000819523	Chr10	Ribosomal RNA large subunit methyltransferase I (probable)	good
62	MDP0000181027	Chr10	Protein trpH (probable)	good
29	MDP0000138862	Chr11	PAX-interacting protein 1 (probable)	good	Good from 349 bp.
44	MDP0000155901	Chr11	ABC transporter G family member 26 (ABC transporter ABCG.26) (putative)	good	Good from 210 bp to the end.
54	MDP0000165931	Chr11	Myosin-10 (NMMHC II-b) (probable)	medium	Gaps from 408 to 500 bp.
61	MDP0000180017	Chr11	Putative tRNA pseudouridine synthase	good
71	MDP0000193181	Chr11	Pentatricopeptide repeat-containing protein At2g27610 (similar to)	good
72	MDP0000193729	Chr11	Uncharacterized protein At3g63140, chloroplastic, Precursor (similar to)	good
73	MDP0000194023	Chr11	GTPase obgE (probable)	good
76	MDP0000195048	Chr11	Probable E3 ubiquitin-protein ligase HERC2	good
78	MDP0000197366	Chr11	DNA polymerase I, thermostable (probable)	medium	From 1863 bp to 1960 bp, gaps were discovered.
92	MDP0000218627	Chr11	Protein saal1 (probable)	medium	Good from 108 bp except for s23_nigra. 300 bp more gaps were found in all crataegus.
93	MDP0000218998	Chr11	Protein DAMAGED DNA-BINDING 2 (similar to)	medium	Good from 733.
127	MDP0000247533	Chr11	Kynurenine--oxoglutarate transaminase (probable)	medium	Large gaps were found in s16_douglasii_4x and s23_nigra.
128	MDP0000247838	Chr11	Inner centromere protein (probable)	poor	orderless alignment need to manual recalbination
140	MDP0000268951	Chr11	Potassium transporter 1 (AtPOT1) (similar to)	good
156	MDP0000293828	Chr11	Phospholipid:diacylglycerol acyltransferase (PDAT) (probable)	good
160	MDP0000294660	Chr11	Translocase of chloroplast 159, chloroplastic (AtToc159) (probable)	good	gaps and indels, almost no misalignment
166	MDP0000297920	Chr11	Sec1 family domain-containing protein 2 (probable)	good
172	MDP0000302690	Chr11	[Protein-PII] uridylyltransferase (PII uridylyl-transferase) (probable)	medium
189	MDP0000320465	Chr11	Putative pentatricopeptide repeat-containing protein At5g59900	good
190	MDP0000320480	Chr11	Zinc transporter 6, chloroplastic, Precursor (similar to)	good
197	MDP0000399562	Chr11	Ubiquitin-activating enzyme E1 2 (similar to)	good
229	MDP0000759530	Chr11	Breast carcinoma-amplified sequence 3 homolog (probable)	good	From 2300 bp to the end. Some species lack informative sequences at the beginning.
257	MDP0000950533	Chr11	Phytosulfokine receptor 2 (AtPSKR2), Precursor (similar to)	good
12	MDP0000122421	Chr12	RNA polymerase sigma factor rpoD (Sigma-A) (probable)	medium	good alignment from 607 bp to the end, 45 bp insertion for s24_suksdorfii, s01_calpodendron, s16_douglasii_4x, s02_wilsonii, s10_brachyacantha, s13_saligna and s21_monogyna
38	MDP0000149371	Chr12	NHL repeat-containing protein 2 (probable)	medium	Six regional indels are found in all crateagus. 1174 and 1524 bp gaps are found for s23_nigra and s12_rivularis_4x, respectively.
47	MDP0000158353	Chr12	ABC transporter G family member 28 (ABC transporter ABCG.28) (similar to)	good
66	MDP0000187512	Chr12	hypothetical protein	medium
85	MDP0000202929	Chr12	BTB/POZ domain-containing protein At5g48800 (probable)	good
108	MDP0000232344	Chr12	Calcium-dependent protein kinase 1 (AtCDPK 1) (similar to)	good	About 900 bp large insertion was found in s02
153	MDP0000290263	Chr12	Transcription factor PIF3 (bHLH 8) (probable)	poor	misalignment for several species from 2095 to 2274 bp.
223	MDP0000686778	Chr12	Probable ATP-dependent RNA helicase DHX36	good
239	MDP0000825399	Chr12	Pentatricopeptide repeat-containing protein At2g41720 (similar to)	good	Good from 529 to the end
6	MDP0000119480	Chr13	DNA mismatch repair protein mutS (probable)	medium	Maybe mistake assembly for s21 and s09
19	MDP0000128263	Chr13	C4-dicarboxylate transport sensor protein dctB (probable)	poor	Good from 23 bp to 382. 12 bp insertion for s05_punctata. Orderless alignment from 835 to 978. Good for other regions.
32	MDP0000142485	Chr13	Peroxidase 45 (Atperox P45), Precursor (putative)	good
63	MDP0000183891	Chr13	Preprotein translocase subunit secY, chloroplastic, Precursor (similar to)	good	Good from 358 bp to the end
70	MDP0000192960	Chr13	Serine/threonine-protein kinase SNT7, chloroplastic, Precursor (putative)	medium	Large gap was found in s02_wilsonii
79	MDP0000198402	Chr13	Probable beta-1,3-galactosyltransferase 16 (similar to)	good
87	MDP0000204069	Chr13	Cytochrome P450 71D7 (probable)	good
131	MDP0000254432	Chr13	Myb-like protein H (probable)	poor	s02, s07, s10, s21, and s24 do not have enough informative nucleotide.
136	MDP0000267125	Chr13	Muscleblind-like protein 3 (probable)	good
139	MDP0000268869	Chr13	Adenosylmethionine-8-amino-7-oxononanoate aminotransferase (DAPA aminotransferase) (probable)	medium	Two large gaps were found in s19_douglasii_4x, s14_saligna and s13_saligna
145	MDP0000276358	Chr13	Glycogen synthase (probable)	medium	Good from 178 bp
186	MDP0000318891	Chr13	Protein CHLOROPLAST IMPORT APPARATUS 2, Precursor (probable)	poor	no sequence data for s22 and s21.
245	MDP0000860563	Chr13	Protein IQ-DOMAIN 14 (probable)	medium	misalignments are found from 1163 to 1621 bp among crateagus and apple.
24	MDP0000132524	Chr14	Suppressor protein SRP40 (probable)	poor	Good from 439 to 1740 except for s16_douglasii_4x and s13_saligna, which have 190 bp gaps compared to others.
45	MDP0000157652	Chr14	RNA polymerase sigma factor rpoD (Sigma-A) (probable)	medium	Good from 925 bp to the end except for 243 gaps from 1536 to 1779 bp.
77	MDP0000196256	Chr14	UPF0415 protein C7orf25 homolog (probable)	good
89	MDP0000212123	Chr14	hypothetical protein	poor	misalignment for several species
155	MDP0000292963	Chr14	Probable polygalacturonase (PG)	poor	Only 15 speices there, not enough
159	MDP0000294429	Chr14	Protein tex (probable)	medium	Frequent gaps and indels from 1325 to 1533.
161	MDP0000295660	Chr14	Probable E3 ubiquitin-protein ligase HERC2	good
196	MDP0000388292	Chr14	Putative DNA-binding protein ESCAROLA (probable)	good
198	MDP0000407802	Chr14	Exocyst complex component 7 (rExo70) (probable)	good
233	MDP0000776779	Chr14	Alpha-glucosidase yihQ (probable)	good	s13_saligna shows a unique insertion
252	MDP0000898700	Chr14	Probable serine/threonine-protein kinase DDB_G0280111	good
3	MDP0000029382	Chr15	Omega-6 fatty acid desaturase, chloroplastic, Precursor (putative)	good	good alignment from 338 bp to the end
15	MDP0000123993	Chr15	Probable cinnamyl alcohol dehydrogenase (CAD) (similar to)	medium	s23 and s24 have about 40 bp misalignments.
16	MDP0000124006	Chr15	ABC transporter B family member 2 (ABC transporter ABCB.2) (putative)	good	from 2516 to 3300 bp
27	MDP0000135680	Chr15	Monogalactosyldiacylglycerol synthase, chloroplastic (CsMGD1), Precursor (putative)	medium	should start from 307.
74	MDP0000194397	Chr15	Tubulin--tyrosine ligase-like protein 12 (probable)	medium	From 1327 to 1424 bp, large gaps were found.
106	MDP0000231153	Chr15	Probable receptor-like protein kinase At2g42960	medium	Good from 932 and two regional gaps
109	MDP0000232990	Chr15	Probable serine/threonine-protein kinase mps1	good
110	MDP0000233667	Chr15	Uveal autoantigen with coiled-coil domains and ankyrin repeats (probable)	medium	One large insertion was found in s21_monogyna
119	MDP0000243062	Chr15	hypothetical protein	medium	Short frequent gaps
120	MDP0000243219	Chr15	ATP-dependent RNA helicase DBP3 (probable)	good
143	MDP0000273496	Chr15	Cell cycle checkpoint protein RAD17 (AtRAD17) (similar to)	good
146	MDP0000281059	Chr15	RING finger protein 13 (probable)	good	300 bp gaps were found in s19_douglasii_4x, s16_douglasii_4x and s07_germanica.
152	MDP0000289110	Chr15	Cell division protease ftsH homolog, chloroplastic, Precursor (similar to)	good
187	MDP0000319015	Chr15	Glucan 1,3-beta-glucosidase, Precursor (probable)	good
191	MDP0000321007	Chr15	Cleft lip and palate transmembrane protein 1 homolog (probable)	medium	s05 and s21 show misalignment
206	MDP0000498540	Chr15	Cytochrome P450 90B1 (Dwarf4) (putative)	good	Some species lack of sequences. s24_suksdorfii, s04_rivularis_4x and s07_germanica.
207	MDP0000507097	Chr15	E3 ubiquitin-protein ligase KEG (probable)	good
225	MDP0000695737	Chr15	Abnormal spindle-like microcephaly-associated protein homolog (probable)	good	s04_rivularis_4x shows a unique insertion.
231	MDP0000763255	Chr15	Alkylated DNA repair protein alkB homolog 8 (probable)	medium	s17_chrysocarpa_4x and s02_wilsonii do not have enough base pairs
234	MDP0000782541	Chr15	E3 ubiquitin-protein ligase At1g63170 (probable)	good
240	MDP0000832632	Chr15	Mannan endo-1,4-beta-mannosidase 7 (AtMAN7), Precursor (similar to)	good
249	MDP0000881951	Chr15	Transmembrane and coiled-coil domain-containing protein 4 (probable)	good
253	MDP0000900186	Chr15	Diacylglycerol kinase 1 (DAG kinase 1) (probable)	good
5	MDP0000088036	Chr16	Acyl-CoA-binding domain-containing protein 4 (Acyl-CoA binding protein 4) (probable)	good	unique 68 bp insertion for wilsonii
26	MDP0000135135	Chr16	Pathogenesis-related homeodomain protein (PRHA) (similar to)	medium	Good from 106 to 1480. Large gaps are discovered among s08_opaca, s24_suksdorfii, s18_macracantha_4x, s16_douglasii_4x and s17_chrysocarpa_4x.
43	MDP0000155253	Chr16	Probable LRR receptor-like serine/threonine-protein kinase At5g45780, Precursor	medium	475 gaps in the front of s15_suksdorfii sequence. No sequence for s10_brachyacantha from 474 bp to the end.
67	MDP0000187687	Chr16	Beta-galactosidase (Lactase) (probable)	good	Good from 183 bp
167	MDP0000298577	Chr16	hypothetical protein	medium	Good from 941 bp to the end. Unique insertion was found from 1739 to 1814 bp in s21_monogyna.
169	MDP0000299819	Chr16	Putative F-box protein At4g22170 (probable)	medium	Too much gaps among different species.
171	MDP0000302212	Chr16	Sacsin (probable)	good
199	MDP0000422544	Chr16	Phospholipase D p1 (AtPLDp1) (putative)	good
241	MDP0000834828	Chr16	Protein regulator of cytokinesis 1 (probable)	good
243	MDP0000842314	Chr16	U5 small nuclear ribonucleoprotein 40 kDa protein (U5 snRNP 40 kDa protein) (similar to)	good
9	MDP0000120498	Chr17	Metal transporter Nramp1 (AtNramp1) (similar to)	good	saligna and nigra show 93 bp and 99 bp gaps, respectively
10	MDP0000121410	Chr17	Protein AUXIN RESPONSE 4 (similar to)	poor	s06 has about 100 bp misalignment from 817 to 906 bp.
17	MDP0000126939	Chr17	Protein FAR1-RELATED SEQUENCE 6 (similar to)	good	Good alignment from 71 bp to the end.
25	MDP0000132849	Chr17	Nuclear pore complex protein Nup133 (probable)	good
39	MDP0000150726	Chr17	E3 ubiquitin-protein ligase MARCH11 (probable)	good
40	MDP0000150985	Chr17	DNA repair protein XRCC1 (probable)	good
59	MDP0000179740	Chr17	Taxadiene 5-alpha hydroxylase (probable)	good
60	MDP0000179742	Chr17	Secretion-regulating guanine nucleotide exchange factor (DelGEF) (probable)	good
80	MDP0000199343	Chr17	Protein translocase subunit secA, chloroplastic, Precursor (putative)	good
81	MDP0000199345	Chr17	Probable polygalacturonase (PG) (similar to)	medium	about 40 bp misalignment for s19.
84	MDP0000202750	Chr17	DNA repair protein complementing XP-C cells (probable)	medium	Froom 516 to 733, gaps. From 1910 to 2079, gaps and indels were found.
90	MDP0000215747	Chr17	Phosphatidylinositol 4-kinase type 2-alpha (probable)	good
121	MDP0000243380	Chr17	Protein KIAA0664 homolog (probable)	medium	Two regional gaps. From 958 to 1040 and from 3532 to 3756.
137	MDP0000267931	Chr17	Remorin (probable)	good
144	MDP0000275757	Chr17	Serine/threonine-protein kinase fray2 (similar to)	medium	From 163 to 422 bp, more than 200 bp gaps were found in 9 species.
164	MDP0000297057	Chr17	Golgin candidate 6 (AtGC6) (putative)	poor	s19, s24, s15, s01, s10, s03, s06 show misalignment with apple.
174	MDP0000303573	Chr17	Probable receptor-like protein kinase At5g38990, Precursor	good
178	MDP0000309721	Chr17	Serine/threonine-protein kinase PBS1 (probable)	medium	From 267 to 421 bp, s09_crus-galli showed a unique insertion
214	MDP0000622335	Chr17	conserved hypothetical protein	poor	Not enough informative sequences.
216	MDP0000647348	Chr17	Probable sodium-coupled neutral amino acid transporter 6	good
228	MDP0000732602	Chr17	mTERF domain-containing protein 3, mitochondrial (mTERFL), Precursor (probable)	good
230	MDP0000762447	Chr17	Alpha-1,6-mannosyl-glycoprotein 2-beta-N-acetylglucosaminyltransferase (GNT-II) (probable)	good
242	MDP0000835812	Chr17	Monoglyceride lipase (MGL) (probable)	good	s11_macracantha_4x shows a unique insertion from 282 to 356 bp
248	MDP0000881654	Chr17	Protein STRUBBELIG-RECEPTOR FAMILY 7, Precursor (putative)	medium	Good from 715 bp to the end
250	MDP0000888429	Chr17	Alpha-mannosidase 2 (AMAN II) (probable)	good	But some species have shorter informative sequences than other species.
	19 loci with highest concordance values (outliers); see Supplemental Fig. 2.
5	MDP0000088036	Chr16	Acyl-CoA-binding domain-containing protein 4 (Acyl-CoA binding protein 4) (probable)	good	unique 68 bp insertion for wilsonii
17	MDP0000126939	Chr17	Protein FAR1-RELATED SEQUENCE 6 (similar to)	good	Good alignment from 71 bp to the end.
22	MDP0000129661	Chr04	Cellulose synthase-like protein D1 (AtCslD1) (putative)	good	partial misalignment for s23_nigra
58	MDP0000178757	Chr01	Lysine-specific demethylase 3A (probable)	medium	large gaps were found from 1146 to 1894 bp.
63	MDP0000183891	Chr13	Preprotein translocase subunit secY, chloroplastic, Precursor (similar to)	good	Good from 358 bp to the end
90	MDP0000215747	Chr17	Phosphatidylinositol 4-kinase type 2-alpha (probable)	good
91	MDP0000216084	Chr06	hypothetical protein	good
95	MDP0000220167	Chr08	Vacuolar proton translocating ATPase 100 kDa subunit (probable)	good
121	MDP0000243380	Chr17	Protein KIAA0664 homolog (probable)	medium	Two regional gaps. From 958 to 1040 and from 3532 to 3756.
127	MDP0000247533	Chr11	Kynurenine--oxoglutarate transaminase (probable)	medium	Large gaps were found in s16_douglasii_4x and s23_nigra.
129	MDP0000250583	Chr04	Probable NADH dehydrogenase, chloroplastic/mitochondrial, Precursor (similar to)	good
179	MDP0000309940	Chr07	L-fucose kinase (Fucokinase) (probable)	good
198	MDP0000407802	Chr14	Exocyst complex component 7 (rExo70) (probable)	good
208	MDP0000515855	Chr05	1-aminocyclopropane-1-carboxylate oxidase homolog 1 (probable)	good
222	MDP0000683891	Chr09	ABC transporter C family member 13 (ABC transporter ABCC.13) (similar to)	good
232	MDP0000764137	Chr07	Calcium-transporting ATPase, endoplasmic reticulum-type (putative)	good
233	MDP0000776779	Chr14	Alpha-glucosidase yihQ (probable)	good	s13_saligna shows a unique insertion
237	MDP0000799658	Chr10	Keratin-associated protein 5-4 (UHS-Ser-2) (probable)	good
254	MDP0000918616	Chr08	NAD kinase 2, chloroplastic (AtNADK-2), Precursor (similar to)	good

## Sheet: Sheet2
1
2
3
4
5
6
7
8
9
10
11
12
13
14
15
16
17
18
19
20
21
22
23
24
25
26
27
28
29
30
31
32
33
34
35
36
37
38
39
40
41
42
43
44
45
46
47
48
49
50
51
52
53
54
55
56
57
58
59
60
61
62
63
64
65
66
67
68
69
70
71
72
73
74
75
76
77
78
79
80
81
82
83
84
85
86
87
88
89
90
91
92
93
94
95
96
97
98
99
100
101
102
103
104
105
106
107
108
109
110
111
112
113
114
115
116
117
118
119
120
121
122
123
124
125
126
127
128
129
130
131
132
133
134
135
136
137
138
139
140
141
142
143
144
145
146
147
148
149
150
151
152
153
154
155
156
157
158
159
160
161
162
163
164
165
166
167
168
169
170
171
172
173
174
175
176
177
178
179
180
181
182
183
184
185
186
187
188
189
190
191
192
193
194
195
196
197
198
199
200
201
202
203
204
205
206
207
208
209
210
211
212
213
214
215
216
217
218
219
220
221
222
223
224
225
226
227
228
229
230
231
232
233
234
235
236
237
238
239
240
241
242
243
244
245
246
247
248
249
250
251
252
253
254
255
256
257
