# Supplementary material for: Phylogeny of Crataegus (Rosaceae) based on 257 nuclear loci and chloroplast genomes: evaluating the impact of hybridization
Source: PeerJ. 2021 Oct 26;9:e12418. doi: 10.7717/peerj.12418 (PMC8555502; doi:10.7717/peerj.12418)
Supplement: Supplemental Information 6 — See Table 1 for complete taxon and voucher information; Table S1 contains gene annotations. Sheet 1 contains Newick formatted trees; sheet 2 contains IQ-TREE output information and MAFFT algorithm information. Support values (bootstrap % for plastome tree; % SH-aLRT support / % ultrafastbootstrap support) appear as “label” data. Note that the following 12 trees do NOT contain the full complement of 15 terminals: 15, 81, 113, 131, 136, 146, 151, 155, 185, 195, 204, and 214. [file peerj-09-12418-s006.xlsx]

## Sheet: diploid_CDS_loci_ultra-boot-alr
	Supplemental Table S2
	ML trees, diploids only sample, calculated for the plastome and each of 257 nuclear loci by IQ-TREE
	See Table 1 for complete taxon and voucher information. Sheet 1 contains Newick formatted trees; sheet 2 contains IQ-TREE output and MAFFT algorithm information.
	Support values (bootstrap % for plastome tree; % SH-aLRT support / % ultrafastbootstrap support) appear as "label" data.
	Note that the following 12 trees do NOT contain the full complement of 15 terminals: 15, 81, 113, 131, 136, 146, 151, 155, 185, 195, 204, and 214.
	[diploid_CDS_loci_ultra-boot-alrt.treefile.tre; RAxML_bipartitions.Crataegus.Malus.cp.one_IR.diploids.tre (diploids only)]
	[Phylogeny of Crataegus (Rosaceae) based on 257 nuclear loci and chloroplast genomes: evaluating the impact of hybridization]
Plastome tree	(Crataegus01:0.0002421170,(((((Crataegus02:0.0003169246,Crataegus23:0.0012987913)100:0.0002546980,(Crataegus15:0.0003219902,Crataegus24:0.0002249664)100:0.0006549284)99:0.0000922452,(Crataegus13:0.0010333308,Crataegus14:0.0001425364)100:0.0014009239)100:0.0001714067,(Crataegus07:0.0012954318,(Crataegus10:0.0017578608,(Crataegus21:0.0010382171,apple:0.0034246999)57:0.0000181416)95:0.0000622628)100…
DTree001	(Malus_×domestica:0.0132220977,((((s08_Crataegus_opaca:0.0000010000,(((((s24_Crataegus_suksdorfii:0.0000010000,s15_Crataegus_suksdorfii:0.0000010000)74.8/78:0.0007282049,s23_Crataegus_nigra:0.0019398300)89.2/82:0.0016600640,(s14_Crataegus_saligna:0.0000010000,s13_Crataegus_saligna:0.0009578581)89.2/94:0.0020033698)67.4/58:0.0009198238,s02_Crataegus_wilsonii:0.0017894191)74.2/26:0.0008291328,(s10_…
DTree002	(Malus_×domestica:0.0169108940,((((((s08_Crataegus_opaca:0.0016691467,(s14_Crataegus_saligna:0.0000010000,s13_Crataegus_saligna:0.0170730507)89.5/93:0.0025043886)0/1:0.0000010000,((s05_Crataegus_punctata:0.0000010000,s02_Crataegus_wilsonii:0.0033398260)85.6/64:0.0008337308,s09_Crataegus_crus-galli:0.0025044234)0/4:0.0000010000)0/5:0.0000010000,s24_Crataegus_suksdorfii:0.0000010000)0/5:0.000001000…
DTree003	(Malus_×domestica:0.0113163517,(((s08_Crataegus_opaca:0.0061110784,s22_Crataegus_triflora:0.0067639093)74.7/47:0.0014457083,(s05_Crataegus_punctata:0.0011229003,(s01_Crataegus_calpodendron:0.0023836706,s09_Crataegus_crus-galli:0.0000010000)95.6/98:0.0049193059)85.6/42:0.0024158292)75.1/26:0.0018074447,(s13_Crataegus_saligna:0.0053334051,s23_Crataegus_nigra:0.0113410389)92.2/94:0.0065980392)75/16:…
DTree004	(Malus_×domestica:0.0228869119,((s08_Crataegus_opaca:0.0023685905,(((s05_Crataegus_punctata:0.0016570695,s22_Crataegus_triflora:0.0008253511)76/84:0.0008247884,s01_Crataegus_calpodendron:0.0016677972)77.4/79:0.0016613563,s09_Crataegus_crus-galli:0.0023850026)0/71:0.0000010000)93.3/96:0.0023776603,(((s24_Crataegus_suksdorfii:0.0000010000,(s15_Crataegus_suksdorfii:0.0000010000,((s14_Crataegus_salig…
DTree005	(Malus_×domestica:0.0091720849,((((((s08_Crataegus_opaca:0.0033586978,s01_Crataegus_calpodendron:0.0040647347)75.4/41:0.0006749932,(s05_Crataegus_punctata:0.0006816535,s09_Crataegus_crus-galli:0.0013452195)77.8/82:0.0006668628)81.3/39:0.0006666398,s22_Crataegus_triflora:0.0026804154)0/21:0.0000010000,(((s24_Crataegus_suksdorfii:0.0006634789,s15_Crataegus_suksdorfii:0.0006715009)91.8/97:0.00201310…
DTree006	(Malus_×domestica:0.0238158700,((s08_Crataegus_opaca:0.0027715737,((((s05_Crataegus_punctata:0.0052599541,s21_Crataegus_monogyna:0.0210026724)0/37:0.0000025181,s24_Crataegus_suksdorfii:0.0017327246)78.5/54:0.0006144701,((((s14_Crataegus_saligna:0.0006039904,s13_Crataegus_saligna:0.0026806543)98.2/100:0.0035947259,(s02_Crataegus_wilsonii:0.0000020223,s23_Crataegus_nigra:0.0104209584)86.7/89:0.0035…
DTree007	(Malus_×domestica:0.1261930243,((s08_Crataegus_opaca:0.0054122294,((((s15_Crataegus_suksdorfii:0.0020460500,s13_Crataegus_saligna:0.0306519688)84.6/42:0.0028551102,s23_Crataegus_nigra:0.0000010000)86.3/39:0.0029648852,s02_Crataegus_wilsonii:0.0008055348)79/29:0.0012800016,s07_Crataegus_germanica:0.0000010000)0/13:0.0000022175)96.6/77:0.0360408013,((((s05_Crataegus_punctata:0.0025052805,(s01_Crata…
DTree008	(Malus_×domestica:0.0215245934,(((((((s08_Crataegus_opaca:0.0026412790,((((s24_Crataegus_suksdorfii:0.0010628597,(s14_Crataegus_saligna:0.0026835693,s13_Crataegus_saligna:0.0060845092)91.7/96:0.0012884409)95.8/99:0.0017126891,s15_Crataegus_suksdorfii:0.0006951881)77.2/74:0.0004330078,s02_Crataegus_wilsonii:0.0035603208)0/50:0.0003323534,s23_Crataegus_nigra:0.0122880131)91.3/92:0.0010610759)0/39:0…
DTree009	(Malus_×domestica:0.0144179037,(((((((s08_Crataegus_opaca:0.0014691479,s15_Crataegus_suksdorfii:0.0000010000)0/80:0.0004124885,(s13_Crataegus_saligna:0.0113922896,s23_Crataegus_nigra:0.0035172754)84/87:0.0016734841)0/46:0.0010573746,s14_Crataegus_saligna:0.0000010000)0/9:0.0000010000,s24_Crataegus_suksdorfii:0.0000010000)77.9/70:0.0007000004,((s05_Crataegus_punctata:0.0000010000,s01_Crataegus_cal…
DTree010	(Malus_×domestica:0.0165929778,((((s08_Crataegus_opaca:0.0196127468,s22_Crataegus_triflora:0.0065232107)71/76:0.0021169016,s05_Crataegus_punctata:0.0095209673)83.2/53:0.0030620413,(((s24_Crataegus_suksdorfii:0.0008271168,(s15_Crataegus_suksdorfii:0.0177267355,(s14_Crataegus_saligna:0.0132380416,s13_Crataegus_saligna:0.0070819439)95.5/94:0.0124510632)83.6/80:0.0055203792)75.8/74:0.0010939360,s23_C…
DTree011	(Malus_×domestica:0.0138366786,(((((s08_Crataegus_opaca:0.0007972948,s01_Crataegus_calpodendron:0.0007803163)0/65:0.0000010000,s22_Crataegus_triflora:0.0000010000)0/54:0.0000010000,(s05_Crataegus_punctata:0.0054673008,s09_Crataegus_crus-galli:0.0007302390)77.8/81:0.0007637759)78/75:0.0007719263,(((s24_Crataegus_suksdorfii:0.0008384094,s02_Crataegus_wilsonii:0.0007671473)0/32:0.0000010000,s15_Crat…
DTree012	(Malus_×domestica:0.0303390591,((((((s08_Crataegus_opaca:0.0068681191,(((s15_Crataegus_suksdorfii:0.0034557128,s13_Crataegus_saligna:0.0311330161)83.5/81:0.0089954561,s14_Crataegus_saligna:0.0019221219)73.4/71:0.0011086673,s23_Crataegus_nigra:0.0140264293)72.7/60:0.0008348433)100/97:0.0541303293,(s01_Crataegus_calpodendron:0.0078834786,s21_Crataegus_monogyna:0.0547085592)71.7/50:0.0094863343)80.2…
DTree013	(Malus_×domestica:0.0237517200,((((((s08_Crataegus_opaca:0.0026775602,(s01_Crataegus_calpodendron:0.0000011469,s22_Crataegus_triflora:0.0094967681)0/48:0.0000020410)0/33:0.0010725841,s09_Crataegus_crus-galli:0.0015871689)80/48:0.0010818852,(s02_Crataegus_wilsonii:0.0021416615,s23_Crataegus_nigra:0.0009400394)76.7/80:0.0010693687)0/15:0.0000010000,(((s24_Crataegus_suksdorfii:0.0000010000,s15_Crata…
DTree014	(Malus_×domestica:0.0236150423,((s08_Crataegus_opaca:0.0279329550,(s01_Crataegus_calpodendron:0.0048192592,s09_Crataegus_crus-galli:0.0023109726)72/74:0.0006412226)70.7/59:0.0014568790,(((s05_Crataegus_punctata:0.0049357783,s23_Crataegus_nigra:0.0185260794)59.4/68:0.0010909844,((s24_Crataegus_suksdorfii:0.0000010000,(s14_Crataegus_saligna:0.0000010000,s13_Crataegus_saligna:0.0024178277)97.5/97:0.…
DTree015	(Malus_×domestica:0.0150799061,(((((((s08_Crataegus_opaca:0.0140159520,s09_Crataegus_crus-galli:0.0034873089)74.5/73:0.0011401432,s22_Crataegus_triflora:0.0000010000)0/39:0.0000010000,s05_Crataegus_punctata:0.0023112852)78/72:0.0011573265,s01_Crataegus_calpodendron:0.0011520254)76.8/76:0.0023118835,s24_Crataegus_suksdorfii:0.1437718733)76.4/51:0.0023235534,s21_Crataegus_monogyna:0.0380738662)85.4…
DTree016	(Malus_×domestica:0.0357047381,(((((s08_Crataegus_opaca:0.0051057022,(s05_Crataegus_punctata:0.0085511117,(s15_Crataegus_suksdorfii:0.0208397605,(s02_Crataegus_wilsonii:0.0019391735,s23_Crataegus_nigra:0.0104131630)92.8/98:0.0077729422)74.8/75:0.0040248643)70.6/71:0.0022135708)93/93:0.0079902147,s13_Crataegus_saligna:0.0174730356)99.4/88:0.0130192807,(((s24_Crataegus_suksdorfii:0.0099574979,s22_C…
DTree017	(Malus_×domestica:0.0188712092,(((((s08_Crataegus_opaca:0.0023079718,(s01_Crataegus_calpodendron:0.0000010000,s22_Crataegus_triflora:0.0004587850)75.1/85:0.0004545559)92.4/96:0.0017344349,(s05_Crataegus_punctata:0.0028985342,s09_Crataegus_crus-galli:0.0021960153)29.9/50:0.0004554952)75.6/67:0.0005789751,(((s24_Crataegus_suksdorfii:0.0005188726,s15_Crataegus_suksdorfii:0.0017864369)12.6/56:0.00045…
DTree018	(Malus_×domestica:0.0130943832,(((s08_Crataegus_opaca:0.0361970742,s22_Crataegus_triflora:0.0220117050)87.2/90:0.0035958223,s07_Crataegus_germanica:0.0177665912)92.3/85:0.0091775759,(((s15_Crataegus_suksdorfii:0.0117013585,s02_Crataegus_wilsonii:0.0128007232)90.8/58:0.0040846826,s21_Crataegus_monogyna:0.0402295463)0/18:0.0000020151,(s14_Crataegus_saligna:0.0086010484,(s13_Crataegus_saligna:0.0399…
DTree019	(Malus_×domestica:0.0187313808,((((s08_Crataegus_opaca:0.0022562272,(s01_Crataegus_calpodendron:0.0020926567,s09_Crataegus_crus-galli:0.0037300605)86.2/72:0.0013674742)86.6/68:0.0013937408,s05_Crataegus_punctata:0.0052435758)90.8/87:0.0028432399,(((((s14_Crataegus_saligna:0.0000010000,s13_Crataegus_saligna:0.0030277850)77.9/89:0.0070114175,s23_Crataegus_nigra:0.0521971468)97.3/94:0.0260885925,s07…
DTree020	(Malus_×domestica:0.0756980714,(((((s08_Crataegus_opaca:0.0000025192,(s23_Crataegus_nigra:0.0050339670,s21_Crataegus_monogyna:0.0220995317)0/50:0.0086401508)85.6/60:0.0056609020,(((s15_Crataegus_suksdorfii:0.0199538532,(s02_Crataegus_wilsonii:0.0197941179,s09_Crataegus_crus-galli:0.0037387177)0/19:0.0000010000)0/77:0.0071008258,s13_Crataegus_saligna:0.0044032199)0/39:0.0000020556,s14_Crataegus_sa…
DTree021	(Malus_×domestica:0.0131439394,(((s08_Crataegus_opaca:0.0149916564,s10_Crataegus_brachyacantha:0.0065974846)99.6/64:0.0065620000,((s15_Crataegus_suksdorfii:0.0016319405,s23_Crataegus_nigra:0.0014383951)98.8/99:0.0042805934,((s14_Crataegus_saligna:0.0003026115,s13_Crataegus_saligna:0.0167062445)93.4/59:0.0025313261,s09_Crataegus_crus-galli:0.0054384593)74.9/43:0.0003385810)100/63:0.0102103366)93.5…
DTree022	(Malus_×domestica:0.0124052458,(((((s08_Crataegus_opaca:0.0032425599,((s05_Crataegus_punctata:0.0006666228,s22_Crataegus_triflora:0.0003282953)89.6/66:0.0010452126,s01_Crataegus_calpodendron:0.0006280994)39.8/51:0.0007956252)38/46:0.0003878866,s09_Crataegus_crus-galli:0.0020247557)95.6/94:0.0019627130,(((s24_Crataegus_suksdorfii:0.0026702050,(s15_Crataegus_suksdorfii:0.0020255297,(s13_Crataegus_s…
DTree023	(Malus_×domestica:0.0273029370,(((((s08_Crataegus_opaca:0.0092211093,(s05_Crataegus_punctata:0.0016303211,((s13_Crataegus_saligna:0.0116111203,(s07_Crataegus_germanica:0.0139572876,s23_Crataegus_nigra:0.0009299753)30/61:0.0008504911)0/67:0.0000019581,s22_Crataegus_triflora:0.0059303166)100/100:0.0202314703)100/100:0.0190519227)75.2/73:0.0013040163,s15_Crataegus_suksdorfii:0.0035854508)84.1/75:0.0…
DTree024	(Malus_×domestica:0.0491640768,((((((s08_Crataegus_opaca:0.0361120370,s22_Crataegus_triflora:0.0484763332)0/59:0.0000025705,s21_Crataegus_monogyna:0.0071546377)79.5/42:0.0021052480,(s05_Crataegus_punctata:0.0033308478,s14_Crataegus_saligna:0.0175269861)98.4/94:0.0079900727)75.2/35:0.0017411409,(s24_Crataegus_suksdorfii:0.0053539484,(s15_Crataegus_suksdorfii:0.0195688177,s23_Crataegus_nigra:0.0076…
DTree025	(Malus_×domestica:0.0150565816,((((((((s08_Crataegus_opaca:0.0011566324,s01_Crataegus_calpodendron:0.0011547958)79.6/84:0.0011543321,s05_Crataegus_punctata:0.0023113750)0/26:0.0000010000,s22_Crataegus_triflora:0.0000010000)0/24:0.0000010000,s09_Crataegus_crus-galli:0.0011541141)84.4/81:0.0011541142,((s24_Crataegus_suksdorfii:0.0000010000,(s02_Crataegus_wilsonii:0.0034667136,s23_Crataegus_nigra:0.…
DTree026	(Malus_×domestica:0.0229678735,(((((s08_Crataegus_opaca:0.0074399088,s09_Crataegus_crus-galli:0.0029296437)91/91:0.0016999129,s05_Crataegus_punctata:0.0017288978)83.7/54:0.0011299142,s21_Crataegus_monogyna:0.0116902257)74.2/42:0.0005531671,((s24_Crataegus_suksdorfii:0.0000023691,(s15_Crataegus_suksdorfii:0.0046702816,((s14_Crataegus_saligna:0.0000010000,s13_Crataegus_saligna:0.0354545874)82.1/85:…
DTree027	(Malus_×domestica:0.0147276726,(((((s08_Crataegus_opaca:0.0107315781,(((s05_Crataegus_punctata:0.0031321944,s22_Crataegus_triflora:0.0006366321)0/60:0.0000010000,s01_Crataegus_calpodendron:0.0049750612)0/49:0.0000010000,s09_Crataegus_crus-galli:0.0007207810)0/57:0.0005821359)76.6/72:0.0008497169,s13_Crataegus_saligna:0.0246125549)87.9/66:0.0016688314,s02_Crataegus_wilsonii:0.0006188142)73.6/43:0.…
DTree028	(Malus_×domestica:0.0223530976,((((s08_Crataegus_opaca:0.0159525803,s01_Crataegus_calpodendron:0.0030918611)0/61:0.0000036977,s09_Crataegus_crus-galli:0.0022884865)74.8/47:0.0010656532,(s13_Crataegus_saligna:0.0066791734,s23_Crataegus_nigra:0.0241133143)78.3/72:0.0083034665)91.6/37:0.0036559757,s21_Crataegus_monogyna:0.0045242504)35.1/27:0.0007711033,(((s05_Crataegus_punctata:0.0041525270,s22_Cra…
DTree029	(Malus_×domestica:0.0201519780,(((((s08_Crataegus_opaca:0.0139729590,(((s24_Crataegus_suksdorfii:0.0039416069,s15_Crataegus_suksdorfii:0.0027914146)40.1/63:0.0004896453,s23_Crataegus_nigra:0.0022821709)0/33:0.0000010000,(s14_Crataegus_saligna:0.0007800435,s13_Crataegus_saligna:0.0066594991)99.9/100:0.0074888479)74.2/52:0.0004523894)76.1/50:0.0006042894,s02_Crataegus_wilsonii:0.0039112195)75.7/83:…
DTree030	(Malus_×domestica:0.0235143158,(((((((s08_Crataegus_opaca:0.0092680898,(s15_Crataegus_suksdorfii:0.0032281020,(s13_Crataegus_saligna:0.0064851961,s23_Crataegus_nigra:0.0030235580)0/66:0.0000010051)93.7/69:0.0082241993)98.4/65:0.0069636788,(s24_Crataegus_suksdorfii:0.0065657343,s02_Crataegus_wilsonii:0.0018433817)0/46:0.0000022646)71.9/35:0.0020489654,s14_Crataegus_saligna:0.0032695165)11.8/23:0.0…
DTree031	(Malus_×domestica:0.0577751870,((((((s08_Crataegus_opaca:0.0221933944,s14_Crataegus_saligna:0.0295342412)71/52:0.0079561081,(s05_Crataegus_punctata:0.0118234281,s22_Crataegus_triflora:0.0031255891)33.4/47:0.0019132645)0/31:0.0000022010,(s02_Crataegus_wilsonii:0.0030252892,(s13_Crataegus_saligna:0.0040949383,s23_Crataegus_nigra:0.0000010641)100/100:0.0942923916)55.1/46:0.0009617648)99.9/100:0.0080…
DTree032	(Malus_×domestica:0.0072362943,(((((s08_Crataegus_opaca:0.0020432391,(s05_Crataegus_punctata:0.0020424366,(s01_Crataegus_calpodendron:0.0000010000,s22_Crataegus_triflora:0.0000010000)0/76:0.0000010000)78.7/63:0.0010205860)77.7/65:0.0010211401,s09_Crataegus_crus-galli:0.0010203794)89.2/90:0.0020448726,s21_Crataegus_monogyna:0.0020420766)0/55:0.0000010000,(((s24_Crataegus_suksdorfii:0.0000010000,s1…
DTree033	(Malus_×domestica:0.0149969378,((((((s08_Crataegus_opaca:0.0008825959,s01_Crataegus_calpodendron:0.0044463530)0/64:0.0000010000,s05_Crataegus_punctata:0.0000010000)87/75:0.0008424603,s09_Crataegus_crus-galli:0.0000010000)85.9/74:0.0008432081,s10_Crataegus_brachyacantha:0.0042229943)0/38:0.0000010000,((((s24_Crataegus_suksdorfii:0.0000010000,s15_Crataegus_suksdorfii:0.0000010000)93.6/96:0.00251253…
DTree034	(Malus_×domestica:0.0177029582,((((((s08_Crataegus_opaca:0.0017113849,s22_Crataegus_triflora:0.0053135930)99.9/66:0.0156452345,s01_Crataegus_calpodendron:0.0030969633)99.2/47:0.0109717223,s21_Crataegus_monogyna:0.0080897167)99.4/47:0.0117611644,((s05_Crataegus_punctata:0.0274022885,(s02_Crataegus_wilsonii:0.0091509155,s09_Crataegus_crus-galli:0.0044827468)95.8/59:0.0086658323)78.7/61:0.0077367766…
DTree035	(Malus_×domestica:0.0297201384,(((((s08_Crataegus_opaca:0.0033668707,s22_Crataegus_triflora:0.0014186540)86.6/85:0.0025959921,((((s24_Crataegus_suksdorfii:0.0042762641,s15_Crataegus_suksdorfii:0.0013270364)65.9/53:0.0026624469,(s01_Crataegus_calpodendron:0.0024642851,s09_Crataegus_crus-galli:0.0028353770)95.3/79:0.0129012133)16/47:0.0182515995,s02_Crataegus_wilsonii:0.0000010000)0/24:0.0000010000…
DTree036	(Malus_×domestica:0.0237299359,((((s08_Crataegus_opaca:0.0037009041,((s14_Crataegus_saligna:0.0000023347,s13_Crataegus_saligna:0.0094363530)0/64:0.0000010000,s22_Crataegus_triflora:0.0030088626)55.8/50:0.0035098317)0/48:0.0000010000,s09_Crataegus_crus-galli:0.0010752780)98.8/98:0.0054950593,((s05_Crataegus_punctata:0.0021999784,s01_Crataegus_calpodendron:0.0000010000)85.8/68:0.0010850294,s10_Crat…
DTree037	(Malus_×domestica:0.0274628659,((((((((s08_Crataegus_opaca:0.0061512473,(s22_Crataegus_triflora:0.0029956539,s09_Crataegus_crus-galli:0.0017292140)73.7/79:0.0005652440)0/61:0.0000010000,s05_Crataegus_punctata:0.0153595257)99/99:0.0037161683,s15_Crataegus_suksdorfii:0.0104863637)0/46:0.0010029037,(((s14_Crataegus_saligna:0.0050515286,s13_Crataegus_saligna:0.0047465347)58/57:0.0015962576,s07_Cratae…
DTree038	(Malus_×domestica:0.0362114358,(((s08_Crataegus_opaca:0.0138959272,(s15_Crataegus_suksdorfii:0.0072186889,(s14_Crataegus_saligna:0.0018018317,(s13_Crataegus_saligna:0.0000019713,s23_Crataegus_nigra:0.0089414384)85.6/52:0.0074726548)85.5/49:0.0026054247)77.3/38:0.0021647242)95.2/46:0.0060514184,(((s05_Crataegus_punctata:0.0069279641,s07_Crataegus_germanica:0.0216724486)93.2/99:0.0275953316,s22_Cra…
DTree039	(Malus_×domestica:0.0280681421,((((((s08_Crataegus_opaca:0.0000010000,s09_Crataegus_crus-galli:0.0007542384)0/36:0.0000010000,s05_Crataegus_punctata:0.0015121292)76.4/82:0.0008300708,s22_Crataegus_triflora:0.0029723059)75.9/64:0.0015236147,s01_Crataegus_calpodendron:0.0008321428)86.2/69:0.0019818872,(((s24_Crataegus_suksdorfii:0.0007575881,s23_Crataegus_nigra:0.0016435672)78.8/76:0.0007532259,(s1…
DTree040	(Malus_×domestica:0.0196836093,(((((((((s08_Crataegus_opaca:0.0055978743,(s05_Crataegus_punctata:0.0010862940,s09_Crataegus_crus-galli:0.0114681711)74.3/79:0.0010814456)88.4/83:0.0033353286,s07_Crataegus_germanica:0.0089755487)0/46:0.0011317825,s13_Crataegus_saligna:0.0030339241)0/32:0.0000010000,s15_Crataegus_suksdorfii:0.0000010000)0/18:0.0000010000,(s02_Crataegus_wilsonii:0.0033042176,s23_Crat…
DTree041	(Malus_×domestica:0.1063044923,(((s08_Crataegus_opaca:0.0054218336,(s05_Crataegus_punctata:0.0056990653,(((s24_Crataegus_suksdorfii:0.0047582874,s10_Crataegus_brachyacantha:0.0156302380)0/35:0.0000010000,s09_Crataegus_crus-galli:0.0000010000)0/49:0.0000022886,s22_Crataegus_triflora:0.0000010000)0/34:0.0000028280)0/17:0.0000022075)0/37:0.0026414358,s21_Crataegus_monogyna:0.0088015112)0/27:0.000002…
DTree042	(Malus_×domestica:0.0219227430,(((((((s08_Crataegus_opaca:0.0031847081,(s05_Crataegus_punctata:0.0009773758,(s01_Crataegus_calpodendron:0.0034256404,s09_Crataegus_crus-galli:0.0029764191)60/64:0.0007312168)87.8/82:0.0014919785)56.4/42:0.0007012292,s22_Crataegus_triflora:0.0032424245)84.7/63:0.0010298076,(s24_Crataegus_suksdorfii:0.0011158511,s23_Crataegus_nigra:0.0007378271)98.9/95:0.0033192119)6…
DTree043	(Malus_×domestica:0.0088040633,((((s08_Crataegus_opaca:0.0027187762,(s24_Crataegus_suksdorfii:0.0000010000,s15_Crataegus_suksdorfii:0.0000010000)71.9/67:0.0009041310)0/21:0.0000010000,(((s14_Crataegus_saligna:0.0000010000,s13_Crataegus_saligna:0.0000010000)74.9/68:0.0009033035,s10_Crataegus_brachyacantha:0.0023928079)0/47:0.0000010000,s02_Crataegus_wilsonii:0.0009041308)0/15:0.0000010000)0/31:0.0…
DTree044	(Malus_×domestica:0.0154429046,(s08_Crataegus_opaca:0.0106801552,(s24_Crataegus_suksdorfii:0.0016468656,s15_Crataegus_suksdorfii:0.0016001841)92.6/96:0.0023358911)71.9/32:0.0015012138,((((s05_Crataegus_punctata:0.0016577592,(s02_Crataegus_wilsonii:0.0016681270,s23_Crataegus_nigra:0.0034673615)85.1/65:0.0010899387)77.4/30:0.0005357931,(((s14_Crataegus_saligna:0.0000010530,s13_Crataegus_saligna:0.0…
DTree045	(Malus_×domestica:0.2026888188,(((((((s08_Crataegus_opaca:0.0046989957,(((s15_Crataegus_suksdorfii:0.0015858979,s23_Crataegus_nigra:0.0135131465)92.9/88:0.0051970085,(s07_Crataegus_germanica:0.0192653116,s21_Crataegus_monogyna:0.0602106916)0/22:0.0000021393)79.6/42:0.0052438356,s01_Crataegus_calpodendron:0.0012119534)99.7/53:0.0435522220)0/23:0.0000020370,s05_Crataegus_punctata:0.0083633757)81.6/…
DTree046	(Malus_×domestica:0.0166062082,((((((((((s08_Crataegus_opaca:0.0207625133,s01_Crataegus_calpodendron:0.0193638419)66.9/38:0.0048194296,s05_Crataegus_punctata:0.0032164997)80.3/39:0.0042194223,s09_Crataegus_crus-galli:0.0040095256)88.9/37:0.0040563535,(s10_Crataegus_brachyacantha:0.0119010128,s13_Crataegus_saligna:0.1804746333)74.8/56:0.0087792783)0/17:0.0000020399,s24_Crataegus_suksdorfii:0.00668…
DTree047	(Malus_×domestica:0.0073098610,((((s08_Crataegus_opaca:0.0044693838,((s05_Crataegus_punctata:0.0000010000,s22_Crataegus_triflora:0.0062585377)0/63:0.0000010000,s01_Crataegus_calpodendron:0.0028070829)1.2/73:0.0030410097)77.3/62:0.0031941486,((((s24_Crataegus_suksdorfii:0.0000010000,(s15_Crataegus_suksdorfii:0.0019985776,s23_Crataegus_nigra:0.0000010000)0/68:0.0000010000)84.7/85:0.0018287670,(s14_…
DTree048	(Malus_×domestica:0.0385351265,(s08_Crataegus_opaca:0.0083712306,(((s05_Crataegus_punctata:0.0013602295,s09_Crataegus_crus-galli:0.0049341811)91.1/93:0.0021362632,s01_Crataegus_calpodendron:0.0027397316)90.3/74:0.0020780869,(((((s24_Crataegus_suksdorfii:0.0019182659,s15_Crataegus_suksdorfii:0.0006882898)93.9/95:0.0019432257,(s14_Crataegus_saligna:0.0000009883,s13_Crataegus_saligna:0.0232684501)79…
DTree049	(Malus_×domestica:0.0178191351,(((((((((s08_Crataegus_opaca:0.0035600689,((s14_Crataegus_saligna:0.0010276616,s23_Crataegus_nigra:0.0095718092)99.7/100:0.0212430668,s09_Crataegus_crus-galli:0.0021032707)61.4/64:0.0007308659)94.4/87:0.0054000181,s05_Crataegus_punctata:0.0037839698)68.9/41:0.0010658444,s01_Crataegus_calpodendron:0.0051148750)93/50:0.0025848205,s15_Crataegus_suksdorfii:0.0141846270)…
DTree050	(Malus_×domestica:0.0368275982,((((((s08_Crataegus_opaca:0.0145513452,s22_Crataegus_triflora:0.0036564776)87.8/35:0.0015992605,s05_Crataegus_punctata:0.0043829162)23.4/20:0.0001785401,s01_Crataegus_calpodendron:0.0029140601)92.1/51:0.0015560252,s09_Crataegus_crus-galli:0.0047348188)58.4/49:0.0005479360,s21_Crataegus_monogyna:0.0090604318)85.4/41:0.0007301908,(s15_Crataegus_suksdorfii:0.0058570994…
DTree051	(Malus_×domestica:0.0142338834,((((((s08_Crataegus_opaca:0.0010473321,(((s05_Crataegus_punctata:0.0005250961,s01_Crataegus_calpodendron:0.0010494665)80.5/78:0.0005242260,s22_Crataegus_triflora:0.0005222003)0/15:0.0000010000,s09_Crataegus_crus-galli:0.0000010000)0/30:0.0000010000)76.3/73:0.0005243069,(s10_Crataegus_brachyacantha:0.0015845945,s07_Crataegus_germanica:0.0077209694)96.2/98:0.002682893…
DTree052	(Malus_×domestica:0.0147521401,((((((s08_Crataegus_opaca:0.0033304531,(s05_Crataegus_punctata:0.0067300683,s23_Crataegus_nigra:0.0166570738)72.3/77:0.0044937950)100/100:0.0552498790,s15_Crataegus_suksdorfii:0.0030722070)71.2/50:0.0013361704,(s13_Crataegus_saligna:0.0000020095,s07_Crataegus_germanica:0.0577070593)52.5/57:0.0140300147)99/30:0.0069558760,s14_Crataegus_saligna:0.0020512711)86.3/31:0.…
DTree053	(Malus_×domestica:0.0183854709,((((((s08_Crataegus_opaca:0.0034106330,((s02_Crataegus_wilsonii:0.0030814159,s23_Crataegus_nigra:0.0198905023)99.9/98:0.0184901649,s09_Crataegus_crus-galli:0.0131539230)0/40:0.0000010000)0/63:0.0000010000,s24_Crataegus_suksdorfii:0.0033258558)99.9/94:0.0074540137,s21_Crataegus_monogyna:0.0022947980)0/64:0.0000020535,s01_Crataegus_calpodendron:0.0069271377)58.4/63:0.…
DTree054	(Malus_×domestica:0.0424828464,(((((s08_Crataegus_opaca:0.0167750922,(((s14_Crataegus_saligna:0.0090851692,s13_Crataegus_saligna:0.0221525305)92.6/84:0.0044377241,((s01_Crataegus_calpodendron:0.0115698742,s09_Crataegus_crus-galli:0.0041016198)93.8/97:0.0139108860,(s02_Crataegus_wilsonii:0.0020576392,s23_Crataegus_nigra:0.0088034410)78/75:0.0030334261)35.7/51:0.0048537091)80.1/78:0.0032166870,s07_…
DTree055	(Malus_×domestica:0.0387571114,(((((s08_Crataegus_opaca:0.0081590725,s09_Crataegus_crus-galli:0.0083348464)85.9/88:0.0056586062,s22_Crataegus_triflora:0.0032662148)74.9/58:0.0007782580,s01_Crataegus_calpodendron:0.0073666505)73.7/67:0.0008872557,s10_Crataegus_brachyacantha:0.0080828030)95.5/87:0.0047634899,((s15_Crataegus_suksdorfii:0.0288005491,s23_Crataegus_nigra:0.0068800201)87.9/92:0.00716104…
DTree056	(Malus_×domestica:0.0376469442,((((s08_Crataegus_opaca:0.0021951333,s09_Crataegus_crus-galli:0.0011049618)87.2/92:0.0011045978,((s05_Crataegus_punctata:0.0000010000,s01_Crataegus_calpodendron:0.0036237406)84.8/93:0.0006007693,s22_Crataegus_triflora:0.0010927473)0/65:0.0000010000)99.5/100:0.0043767424,((((s24_Crataegus_suksdorfii:0.0048400326,s15_Crataegus_suksdorfii:0.0189570167)73.7/61:0.0011130…
DTree057	(Malus_×domestica:0.0161626555,(((((((s08_Crataegus_opaca:0.0024136555,(s10_Crataegus_brachyacantha:0.0248679203,s23_Crataegus_nigra:0.0033149829)69/27:0.0005439135)0/13:0.0000010000,s05_Crataegus_punctata:0.0023650097)100/72:0.0056179985,(s22_Crataegus_triflora:0.0060721165,s09_Crataegus_crus-galli:0.0000010000)87.4/88:0.0004965630)0/21:0.0000010000,s01_Crataegus_calpodendron:0.0023580183)85.3/1…
DTree058	(Malus_×domestica:0.0122403621,((((s08_Crataegus_opaca:0.0020411385,s02_Crataegus_wilsonii:0.0033967159)0/52:0.0000010000,((s05_Crataegus_punctata:0.0007387317,(s01_Crataegus_calpodendron:0.0000010000,s09_Crataegus_crus-galli:0.0000010000)0/54:0.0000010000)87.5/89:0.0013705800,s22_Crataegus_triflora:0.0099519817)68.9/58:0.0006659262)76.2/40:0.0007448131,s21_Crataegus_monogyna:0.0073499614)67/47:0…
DTree059	(Malus_×domestica:0.0424609996,(((((((s08_Crataegus_opaca:0.0010578039,s01_Crataegus_calpodendron:0.0043525555)100/100:0.0179683016,(s24_Crataegus_suksdorfii:0.0011939319,s02_Crataegus_wilsonii:0.0236794703)24.8/52:0.0008297317)100/99:0.0252469564,s13_Crataegus_saligna:0.0026018933)85.2/84:0.0043772280,s23_Crataegus_nigra:0.0079625279)100/100:0.0255142360,s21_Crataegus_monogyna:0.0287850556)93/92…
DTree060	(Malus_×domestica:0.0381359301,(((s08_Crataegus_opaca:0.0127835272,(((s05_Crataegus_punctata:0.0025659981,s09_Crataegus_crus-galli:0.0038622468)90.1/93:0.0025747855,s02_Crataegus_wilsonii:0.0025710350)0/33:0.0000010000,(((s24_Crataegus_suksdorfii:0.0000010000,s15_Crataegus_suksdorfii:0.0000010000)89.7/95:0.0025804385,s23_Crataegus_nigra:0.0012884739)77.5/71:0.0012797411,(s14_Crataegus_saligna:0.0…
DTree061	(Malus_×domestica:0.0237234716,((((((s08_Crataegus_opaca:0.0042204778,s22_Crataegus_triflora:0.0014848357)37.1/63:0.0009524556,s05_Crataegus_punctata:0.0033902577)76.3/74:0.0013479466,(s01_Crataegus_calpodendron:0.0028532958,s09_Crataegus_crus-galli:0.0106738584)88.1/89:0.0018930987)75.7/72:0.0009422435,((s24_Crataegus_suksdorfii:0.0038216458,s15_Crataegus_suksdorfii:0.0009522760)77.9/74:0.001421…
DTree062	(Malus_×domestica:0.0164608296,((((s08_Crataegus_opaca:0.0007585228,s05_Crataegus_punctata:0.0038267381)0/58:0.0000010000,((s01_Crataegus_calpodendron:0.0038236492,s22_Crataegus_triflora:0.0000010000)82.9/70:0.0007595905,s09_Crataegus_crus-galli:0.0007612054)0/12:0.0000010000)0/22:0.0000010000,(s24_Crataegus_suksdorfii:0.0000010000,s15_Crataegus_suksdorfii:0.0000010000)89.7/89:0.0015237487)78.2/6…
DTree063	(Malus_×domestica:0.0326371254,((((s08_Crataegus_opaca:0.0013983686,(s05_Crataegus_punctata:0.0198452786,((s01_Crataegus_calpodendron:0.0006559884,s22_Crataegus_triflora:0.0000010000)86.7/88:0.0006559306,s09_Crataegus_crus-galli:0.0007100034)0/22:0.0000010000)79.1/78:0.0006482139)94.3/94:0.0020040744,((((s24_Crataegus_suksdorfii:0.0000010000,s15_Crataegus_suksdorfii:0.0000010000)85.9/87:0.0006570…
DTree064	(Malus_×domestica:0.0212882963,((((((((s08_Crataegus_opaca:0.0053084138,s09_Crataegus_crus-galli:0.0042455853)0/31:0.0000010000,s22_Crataegus_triflora:0.0005293139)0/30:0.0000010000,s01_Crataegus_calpodendron:0.0021203573)82.9/78:0.0005291537,s05_Crataegus_punctata:0.0000010000)0/65:0.0000010000,(s24_Crataegus_suksdorfii:0.0005291537,s15_Crataegus_suksdorfii:0.0000010000)98/99:0.0026504101)42.6/6…
DTree065	(Malus_×domestica:0.0204767315,(((s08_Crataegus_opaca:0.0035718327,((((s05_Crataegus_punctata:0.0021051342,(s10_Crataegus_brachyacantha:0.0041465886,s22_Crataegus_triflora:0.0020244515)94.9/96:0.0042236031)75.3/67:0.0009648834,s01_Crataegus_calpodendron:0.0000022315)96.9/86:0.0115780892,(((s24_Crataegus_suksdorfii:0.0000010000,s15_Crataegus_suksdorfii:0.0019904620)98/82:0.0039848220,s09_Crataegus…
DTree066	(Malus_×domestica:0.0290937856,(((s08_Crataegus_opaca:0.0049125407,(((s05_Crataegus_punctata:0.0000009995,(s02_Crataegus_wilsonii:0.0315985125,s21_Crataegus_monogyna:0.0373261987)95.6/95:0.0426010023)99.7/72:0.0293773867,s09_Crataegus_crus-galli:0.0145734876)0/22:0.0001705321,(s24_Crataegus_suksdorfii:0.0000020418,s10_Crataegus_brachyacantha:0.1889533322)96.1/71:0.0123516064)86.9/28:0.0062536042)…
DTree067	(Malus_×domestica:0.0116589367,(((((((s08_Crataegus_opaca:0.0042790050,(s05_Crataegus_punctata:0.0007106653,s01_Crataegus_calpodendron:0.0014154475)40.8/60:0.0007049652)0/73:0.0000020104,s09_Crataegus_crus-galli:0.0025622028)46.8/57:0.0012776653,((s24_Crataegus_suksdorfii:0.0014138656,s23_Crataegus_nigra:0.0014137078)0/27:0.0000010000,(s15_Crataegus_suksdorfii:0.0021274356,(s14_Crataegus_saligna:…
DTree068	(Malus_×domestica:0.0444615838,((((s08_Crataegus_opaca:0.0018575333,((s24_Crataegus_suksdorfii:0.0062057885,(((s15_Crataegus_suksdorfii:0.0020350437,(s02_Crataegus_wilsonii:0.0024698412,(s13_Crataegus_saligna:0.0050732237,s22_Crataegus_triflora:0.0009101886)88.8/86:0.0018870372)0/64:0.0000391128)95.4/96:0.0062720005,s23_Crataegus_nigra:0.0078870985)84.7/86:0.0035235031,s07_Crataegus_germanica:0.0…
DTree069	(Malus_×domestica:0.0244229917,(((s08_Crataegus_opaca:0.0049573564,s01_Crataegus_calpodendron:0.0041636022)88.6/68:0.0012525658,((s05_Crataegus_punctata:0.0022850531,s09_Crataegus_crus-galli:0.0054508377)97.5/95:0.0025346970,(((s24_Crataegus_suksdorfii:0.0023898136,s02_Crataegus_wilsonii:0.0021163377)84/70:0.0010516906,s15_Crataegus_suksdorfii:0.0027834939)90.8/41:0.0013223763,(((s14_Crataegus_sa…
DTree070	(Malus_×domestica:0.0145416415,((((((s08_Crataegus_opaca:0.0023892988,((s05_Crataegus_punctata:0.0057402268,(((s14_Crataegus_saligna:0.0088199498,s13_Crataegus_saligna:0.0297307332)57.4/61:0.0085359792,s23_Crataegus_nigra:0.0132085875)99.9/100:0.0285364026,s02_Crataegus_wilsonii:0.0000026793)80.3/78:0.0028895946)72.3/61:0.0046769671,s24_Crataegus_suksdorfii:0.0028405195)71.5/72:0.0172958586)72.9/…
DTree071	(Malus_×domestica:0.0110591806,((((((s08_Crataegus_opaca:0.0059850777,s22_Crataegus_triflora:0.0008592457)15.4/47:0.0003769576,s01_Crataegus_calpodendron:0.0023791456)87.9/73:0.0010278922,(s05_Crataegus_punctata:0.0011302737,s09_Crataegus_crus-galli:0.0000010000)97/100:0.0018902989)87.9/74:0.0007534173,s21_Crataegus_monogyna:0.0022707585)0/62:0.0000010000,(((s24_Crataegus_suksdorfii:0.0007540728,…
DTree072	(Malus_×domestica:0.0369396008,((((((s08_Crataegus_opaca:0.0034906782,s22_Crataegus_triflora:0.0068929632)87.9/48:0.0027905244,s15_Crataegus_suksdorfii:0.0064599868)0/17:0.0000009933,(s05_Crataegus_punctata:0.0064624333,s01_Crataegus_calpodendron:0.0144182713)77.8/30:0.0023019769)78.6/36:0.0010236572,s09_Crataegus_crus-galli:0.0046989896)76.6/39:0.0010112085,(s24_Crataegus_suksdorfii:0.0029302748…
DTree073	(Malus_×domestica:0.0309206663,(((((s08_Crataegus_opaca:0.0008159618,(s05_Crataegus_punctata:0.0008160586,((s01_Crataegus_calpodendron:0.0000010000,s22_Crataegus_triflora:0.0008158607)82.9/89:0.0008159169,s09_Crataegus_crus-galli:0.0024501449)0/13:0.0000010000)0/13:0.0000010000)93.2/90:0.0016328092,s21_Crataegus_monogyna:0.0024531696)0/32:0.0000010000,(s02_Crataegus_wilsonii:0.0032805159,s10_Crat…
DTree074	(Malus_×domestica:0.0172127385,((((s08_Crataegus_opaca:0.0082136663,s21_Crataegus_monogyna:0.0068786613)71.3/17:0.0004391861,s02_Crataegus_wilsonii:0.0076125740)74.8/20:0.0004381609,((s05_Crataegus_punctata:0.0026895658,s01_Crataegus_calpodendron:0.0261582551)36.4/63:0.0032719527,s09_Crataegus_crus-galli:0.0031701498)86.1/77:0.0009228437)94.3/46:0.0026768945,s07_Crataegus_germanica:0.0068708859)0…
DTree075	(Malus_×domestica:0.0212731877,(((((((s08_Crataegus_opaca:0.0000010000,s09_Crataegus_crus-galli:0.0016158228)79.4/71:0.0008075066,(s01_Crataegus_calpodendron:0.0024267588,s13_Crataegus_saligna:0.0008070362)77.7/63:0.0008079700)0/43:0.0000010000,(s15_Crataegus_suksdorfii:0.0008070276,s14_Crataegus_saligna:0.0008071354)0/43:0.0000010000)0/18:0.0000010000,(s05_Crataegus_punctata:0.0008069980,s23_Cra…
DTree076	(Malus_×domestica:0.0128011750,((((((s08_Crataegus_opaca:0.0033144767,s22_Crataegus_triflora:0.0016354951)0/27:0.0000010000,s01_Crataegus_calpodendron:0.0016429051)0/27:0.0000010000,s05_Crataegus_punctata:0.0016429254)83.7/65:0.0008153279,(s24_Crataegus_suksdorfii:0.0016510192,s09_Crataegus_crus-galli:0.0041998516)0/16:0.0000010000)85.3/44:0.0008199504,(s02_Crataegus_wilsonii:0.0033478212,(s10_Cr…
DTree077	(Malus_×domestica:0.0196615174,(((((((s08_Crataegus_opaca:0.0015374808,s23_Crataegus_nigra:0.0023026789)0/72:0.0000010000,s01_Crataegus_calpodendron:0.0008137360)57.8/82:0.0182773355,s09_Crataegus_crus-galli:0.0038111917)0/50:0.0000010000,(s05_Crataegus_punctata:0.0015161090,s22_Crataegus_triflora:0.0182688393)0/40:0.0000010000)91.6/69:0.0015184204,((s24_Crataegus_suksdorfii:0.0015187901,(s14_Cra…
DTree078	(Malus_×domestica:0.0094271577,((((s08_Crataegus_opaca:0.0011763017,((s05_Crataegus_punctata:0.0018869229,((s15_Crataegus_suksdorfii:0.0018234786,s13_Crataegus_saligna:0.0050556997)99.9/98:0.0201860118,s14_Crataegus_saligna:0.0086489293)87.5/82:0.0037632180)90.9/45:0.0037199117,((s01_Crataegus_calpodendron:0.0189600676,s23_Crataegus_nigra:0.0025298062)1.6/26:0.0002206600,s22_Crataegus_triflora:0.…
DTree079	(Malus_×domestica:0.0187364844,(((s08_Crataegus_opaca:0.0045762306,(((s05_Crataegus_punctata:0.0027968768,s09_Crataegus_crus-galli:0.0016764337)0/72:0.0000010000,s22_Crataegus_triflora:0.0016262342)90.4/82:0.0010819362,((s24_Crataegus_suksdorfii:0.0010026401,(s15_Crataegus_suksdorfii:0.0000010000,((s01_Crataegus_calpodendron:0.0057543527,s02_Crataegus_wilsonii:0.0005155221)0/55:0.0000010000,s23_C…
DTree080	(Malus_×domestica:0.0098529318,(((s08_Crataegus_opaca:0.0057409665,(((s05_Crataegus_punctata:0.0029616886,((s13_Crataegus_saligna:0.0241662856,s23_Crataegus_nigra:0.0246394781)100/100:0.0285841583,s22_Crataegus_triflora:0.0017083494)99.8/62:0.0093879472)53.2/13:0.0009380600,s09_Crataegus_crus-galli:0.0014333338)90.7/24:0.0010314523,(s01_Crataegus_calpodendron:0.0014713630,s02_Crataegus_wilsonii:0…
DTree081	(Malus_×domestica:0.0250469165,(((((s08_Crataegus_opaca:0.0000010000,(((s24_Crataegus_suksdorfii:0.0000020053,s09_Crataegus_crus-galli:0.0081554903)0/22:0.0000010000,s15_Crataegus_suksdorfii:0.0000010000)0/39:0.0000010000,s01_Crataegus_calpodendron:0.0088595005)0/62:0.0000020060)0/40:0.0000010000,s02_Crataegus_wilsonii:0.0000010000)0/49:0.0000010000,s05_Crataegus_punctata:0.0067774202)35.2/54:0.0…
DTree082	(Malus_×domestica:0.0250107307,((s08_Crataegus_opaca:0.0016374712,((s05_Crataegus_punctata:0.0047665320,((((s24_Crataegus_suksdorfii:0.0016362599,s15_Crataegus_suksdorfii:0.0016370108)83.9/86:0.0018426235,(s14_Crataegus_saligna:0.0000010000,s13_Crataegus_saligna:0.0000010000)97.6/100:0.0058444473)77.5/49:0.0019328271,(s02_Crataegus_wilsonii:0.0048748217,s23_Crataegus_nigra:0.0027498734)14.4/55:0.…
DTree083	(Malus_×domestica:0.0386518957,((((s08_Crataegus_opaca:0.0045980139,(s15_Crataegus_suksdorfii:0.0069778094,(s14_Crataegus_saligna:0.0044908963,s13_Crataegus_saligna:0.0000010000)79.8/79:0.0045278568)80.8/54:0.0054146754)0/16:0.0000010000,s01_Crataegus_calpodendron:0.0000010000)0/14:0.0000010000,(s05_Crataegus_punctata:0.0023663525,s22_Crataegus_triflora:0.0023153367)100/100:0.0142216973)82.6/55:0…
DTree084	(Malus_×domestica:0.0323082101,((((((s08_Crataegus_opaca:0.0035161791,(s14_Crataegus_saligna:0.0025083626,s13_Crataegus_saligna:0.0206534755)94.4/98:0.0025704954)86.2/77:0.0014427297,s05_Crataegus_punctata:0.0017655872)77.2/60:0.0011974049,(s15_Crataegus_suksdorfii:0.0024190031,s23_Crataegus_nigra:0.0020529515)98.2/84:0.0033447228)74.2/22:0.0005913943,(s01_Crataegus_calpodendron:0.0053354256,(s22…
DTree085	(Malus_×domestica:0.0217047919,((((s08_Crataegus_opaca:0.0023169496,(s01_Crataegus_calpodendron:0.0023094638,s22_Crataegus_triflora:0.0034988368)72.5/63:0.0005538515)38.9/49:0.0005761354,(s05_Crataegus_punctata:0.0029102770,s09_Crataegus_crus-galli:0.0023375194)85.6/75:0.0011292579)0/34:0.0000010000,(((s24_Crataegus_suksdorfii:0.0000010000,s15_Crataegus_suksdorfii:0.0005687139)96.8/98:0.004060473…
DTree086	(Malus_×domestica:0.0205276781,(((((((((s08_Crataegus_opaca:0.0010676445,s15_Crataegus_suksdorfii:0.0093368443)85.1/35:0.0030261380,s22_Crataegus_triflora:0.0000010000)93.1/32:0.0029004364,s05_Crataegus_punctata:0.0012382393)85.2/29:0.0019857191,(s14_Crataegus_saligna:0.0034081154,s13_Crataegus_saligna:0.0070550661)93.4/89:0.0038789506)97.7/69:0.0051710514,s09_Crataegus_crus-galli:0.0022169914)83…
DTree087	(Malus_×domestica:0.0465772558,((((s08_Crataegus_opaca:0.0051192352,((s13_Crataegus_saligna:0.0306544093,s23_Crataegus_nigra:0.0006030574)84.4/79:0.0034923254,s09_Crataegus_crus-galli:0.0035185004)96.5/86:0.0079843910)45.5/65:0.0004982799,s02_Crataegus_wilsonii:0.0062750512)75.1/69:0.0039571547,s07_Crataegus_germanica:0.0084013650)85.5/78:0.0075120161,((s15_Crataegus_suksdorfii:0.0184335411,(s10_…
DTree088	(Malus_×domestica:0.0199398189,(((((s08_Crataegus_opaca:0.0000011562,s22_Crataegus_triflora:0.0008446962)52/85:0.0037029788,s01_Crataegus_calpodendron:0.0039075548)89.2/90:0.0061982320,s23_Crataegus_nigra:0.0153168970)98.3/95:0.0088260296,((((((s05_Crataegus_punctata:0.0068326192,s14_Crataegus_saligna:0.0058172655)97.2/69:0.0049986881,s21_Crataegus_monogyna:0.0049342358)79.9/61:0.0031675995,s13_C…
DTree089	(Malus_×domestica:0.0418643287,(((s08_Crataegus_opaca:0.0293173645,(((((s05_Crataegus_punctata:0.0090742362,(s22_Crataegus_triflora:0.0104468801,s07_Crataegus_germanica:0.0350875072)99.5/99:0.0124133853)59.7/49:0.0029578977,s09_Crataegus_crus-galli:0.0160785594)70.7/44:0.0039627305,s01_Crataegus_calpodendron:0.0089147591)97.5/97:0.0073652109,(s14_Crataegus_saligna:0.0029548462,s13_Crataegus_salig…
DTree090	(Malus_×domestica:0.0171142646,((((s08_Crataegus_opaca:0.0055836363,((s05_Crataegus_punctata:0.0014655780,(s01_Crataegus_calpodendron:0.0004864014,s22_Crataegus_triflora:0.0009844314)78.6/82:0.0004846277)0/64:0.0000010000,s09_Crataegus_crus-galli:0.0029952521)96.8/96:0.0025079711)77.7/42:0.0004309833,((s24_Crataegus_suksdorfii:0.0009666104,s15_Crataegus_suksdorfii:0.0029884271)98/97:0.0029491356,…
DTree091	(Malus_×domestica:0.0199635115,(((((s08_Crataegus_opaca:0.0021603158,s05_Crataegus_punctata:0.0017229394)87.9/88:0.0008472775,(s01_Crataegus_calpodendron:0.0021520038,s09_Crataegus_crus-galli:0.0030256831)85.9/75:0.0008524045)77.5/33:0.0004243410,(((s24_Crataegus_suksdorfii:0.0017129708,s15_Crataegus_suksdorfii:0.0000010000)85.9/72:0.0012825745,s23_Crataegus_nigra:0.0012837537)73/51:0.0004287971,…
DTree092	(Malus_×domestica:0.0266454676,((((((s08_Crataegus_opaca:0.0016076684,(((s15_Crataegus_suksdorfii:0.0026406222,(s13_Crataegus_saligna:0.0056198943,s21_Crataegus_monogyna:0.0118717096)74.2/70:0.0008118805)100/100:0.0130300423,s14_Crataegus_saligna:0.0038408021)79.7/60:0.0016512494,s07_Crataegus_germanica:0.0205520377)76.4/56:0.0010993622)0/37:0.0000010000,(s01_Crataegus_calpodendron:0.0082391837,s…
DTree093	(Malus_×domestica:0.0237598893,((((s08_Crataegus_opaca:0.0008944485,((s05_Crataegus_punctata:0.0105366932,((s15_Crataegus_suksdorfii:0.0040102621,s23_Crataegus_nigra:0.0048705329)90.6/94:0.0031058101,s09_Crataegus_crus-galli:0.0047165725)74.8/59:0.0008543252)75.3/64:0.0009602465,s01_Crataegus_calpodendron:0.0019537796)75.2/63:0.0007816679)100/100:0.0119362457,s22_Crataegus_triflora:0.0015264853)7…
DTree094	(Malus_×domestica:0.0183731775,(((((s08_Crataegus_opaca:0.0041028111,(s22_Crataegus_triflora:0.0030769086,s09_Crataegus_crus-galli:0.0030907514)77.4/70:0.0010002511)0/45:0.0000010000,s05_Crataegus_punctata:0.0010154420)80/52:0.0010209603,((s24_Crataegus_suksdorfii:0.0040974344,(s15_Crataegus_suksdorfii:0.0010214522,(s14_Crataegus_saligna:0.0015249771,s13_Crataegus_saligna:0.0000010000)78.4/80:0.0…
DTree095	(Malus_×domestica:0.0150106522,((((s08_Crataegus_opaca:0.0238791319,((s05_Crataegus_punctata:0.0018556568,(s01_Crataegus_calpodendron:0.0023409324,s09_Crataegus_crus-galli:0.0006168316)43.5/64:0.0005444779)86.3/88:0.0011584947,s22_Crataegus_triflora:0.0014465993)99/100:0.0045027440)72.8/70:0.0004379491,((s24_Crataegus_suksdorfii:0.0004787471,s15_Crataegus_suksdorfii:0.0004797295)98.2/100:0.002421…
DTree096	(Malus_×domestica:0.0371702931,((s08_Crataegus_opaca:0.0093386502,s22_Crataegus_triflora:0.0074307140)90.1/82:0.0044149210,((((s05_Crataegus_punctata:0.0026740473,s09_Crataegus_crus-galli:0.0030293380)84.2/79:0.0019393536,((s24_Crataegus_suksdorfii:0.0037597196,(s14_Crataegus_saligna:0.0006824123,(s02_Crataegus_wilsonii:0.0025115113,s23_Crataegus_nigra:0.0133628827)75.8/47:0.0011670240)74/40:0.00…
DTree097	(Malus_×domestica:0.0117494425,((((((((s08_Crataegus_opaca:0.0217460777,s05_Crataegus_punctata:0.0016558183)69.3/69:0.0003740019,s01_Crataegus_calpodendron:0.0005127405)81.1/64:0.0004796198,s22_Crataegus_triflora:0.0014292785)0/39:0.0000010000,(s14_Crataegus_saligna:0.0032906937,s13_Crataegus_saligna:0.0037791843)94.9/94:0.0066031478)71.4/24:0.0004741210,(s02_Crataegus_wilsonii:0.0020585292,s09_C…
DTree098	(Malus_×domestica:0.0386064705,((((((s08_Crataegus_opaca:0.0008791260,s09_Crataegus_crus-galli:0.0026487574)0/33:0.0000010000,s05_Crataegus_punctata:0.0008791595)0/29:0.0000010000,s22_Crataegus_triflora:0.0017621095)85.7/77:0.0008791212,(((s14_Crataegus_saligna:0.0007824944,s13_Crataegus_saligna:0.0200883882)86.7/85:0.0023040009,(s10_Crataegus_brachyacantha:0.0073243725,s07_Crataegus_germanica:0.…
DTree099	(Malus_×domestica:0.0153072878,((((((((s08_Crataegus_opaca:0.0008021390,s01_Crataegus_calpodendron:0.0016160531)0/29:0.0000010000,s09_Crataegus_crus-galli:0.0008021390)0/59:0.0000010000,s22_Crataegus_triflora:0.0024094528)76.1/76:0.0016120636,s05_Crataegus_punctata:0.0088935287)75.5/71:0.0007958238,(((s24_Crataegus_suksdorfii:0.0000010000,s15_Crataegus_suksdorfii:0.0016044461)86.1/82:0.0008021390…
Dtree100	(Malus_×domestica:0.0200454691,((((((s08_Crataegus_opaca:0.0007996702,s22_Crataegus_triflora:0.0046882169)0/68:0.0000010000,(s05_Crataegus_punctata:0.0008168763,s09_Crataegus_crus-galli:0.0038483485)88.8/59:0.0015363267)71.1/66:0.0030836310,s01_Crataegus_calpodendron:0.0058270704)76/70:0.0007172806,((s02_Crataegus_wilsonii:0.0014291248,s23_Crataegus_nigra:0.0019453737)95.6/98:0.0028689654,s21_Cra…
Dtree101	(Malus_×domestica:0.0263971478,((((((s08_Crataegus_opaca:0.0019432696,((s05_Crataegus_punctata:0.0010597881,s09_Crataegus_crus-galli:0.0008291153)2.1/56:0.0003786427,s22_Crataegus_triflora:0.0022108507)74.2/80:0.0004213213)95.5/98:0.0032068334,(s15_Crataegus_suksdorfii:0.0003998964,s23_Crataegus_nigra:0.0027212806)75/84:0.0007085325)100/91:0.0113302616,(s14_Crataegus_saligna:0.0000024257,s13_Crat…
Dtree102	(Malus_×domestica:0.0157906587,(((((((s08_Crataegus_opaca:0.0007851348,s09_Crataegus_crus-galli:0.0007851348)0/35:0.0000010000,s01_Crataegus_calpodendron:0.0000010000)0/35:0.0000010000,s05_Crataegus_punctata:0.0015703914)78.7/76:0.0007844405,s22_Crataegus_triflora:0.0007854454)88.2/88:0.0015711164,s21_Crataegus_monogyna:0.0047355959)0/40:0.0000010000,((s24_Crataegus_suksdorfii:0.0063059841,(s02_C…
Dtree103	(Malus_×domestica:0.0192611135,((((s08_Crataegus_opaca:0.0024900649,(((s05_Crataegus_punctata:0.0000010000,(s01_Crataegus_calpodendron:0.0016574930,s22_Crataegus_triflora:0.0025125893)0/60:0.0000010000)83.7/76:0.0008267935,s09_Crataegus_crus-galli:0.0000010000)88.8/62:0.0008289112,(((s24_Crataegus_suksdorfii:0.0008211185,(s14_Crataegus_saligna:0.0000010000,s13_Crataegus_saligna:0.0000010000)77.8/…
Dtree104	(Malus_×domestica:0.0267300552,((((s08_Crataegus_opaca:0.0031730377,((s01_Crataegus_calpodendron:0.0022461327,(s22_Crataegus_triflora:0.0037779878,s09_Crataegus_crus-galli:0.0077007546)6.9/59:0.0005694288)0/52:0.0000020383,s21_Crataegus_monogyna:0.0047479761)99.4/76:0.0028336782)53.7/42:0.0004271210,s05_Crataegus_punctata:0.0127814895)88.5/63:0.0009154681,(((s24_Crataegus_suksdorfii:0.0000010000,…
Dtree105	(Malus_×domestica:0.0075441845,((((s08_Crataegus_opaca:0.0104650115,(s22_Crataegus_triflora:0.0007074222,s09_Crataegus_crus-galli:0.0014161548)0/41:0.0000010000)88.3/80:0.0013764594,s01_Crataegus_calpodendron:0.0007160124)0/49:0.0000010000,s05_Crataegus_punctata:0.0073109962)94.9/87:0.0032687436,((s15_Crataegus_suksdorfii:0.0021699766,s13_Crataegus_saligna:0.0139096164)76.3/68:0.0013345004,((s02_…
Dtree106	(Malus_×domestica:0.0259569359,(((((s08_Crataegus_opaca:0.0089453290,(s05_Crataegus_punctata:0.0078714258,s09_Crataegus_crus-galli:0.0046518319)78/32:0.0023210822)0/11:0.0004279862,s01_Crataegus_calpodendron:0.0034770098)96/53:0.0087161206,s22_Crataegus_triflora:0.0022772640)95.3/60:0.0065448955,((((s24_Crataegus_suksdorfii:0.0008730905,s02_Crataegus_wilsonii:0.0116770312)88.6/26:0.0034309378,s15…
Dtree107	(Malus_×domestica:0.0168294600,(((((s08_Crataegus_opaca:0.0020929391,(s01_Crataegus_calpodendron:0.0015674874,s09_Crataegus_crus-galli:0.0015680855)85.9/80:0.0010402265)73.6/69:0.0005162140,((s05_Crataegus_punctata:0.0010420168,s22_Crataegus_triflora:0.0010418986)75.9/65:0.0005147332,((s24_Crataegus_suksdorfii:0.0010379166,s15_Crataegus_suksdorfii:0.0000010000)88.9/92:0.0010471930,(s14_Crataegus_…
Dtree108	(Malus_×domestica:0.0303457787,(((((s08_Crataegus_opaca:0.0236177698,((s01_Crataegus_calpodendron:0.0369730668,s21_Crataegus_monogyna:0.0028766714)100/100:0.0239407336,s22_Crataegus_triflora:0.0008510099)90.2/80:0.0024380303)47.5/59:0.0010733365,s09_Crataegus_crus-galli:0.0039664966)98.4/99:0.0059364480,s14_Crataegus_saligna:0.0175579545)100/100:0.0193039709,s05_Crataegus_punctata:0.0085319238)10…
Dtree109	(Malus_×domestica:0.0177897857,(((((s08_Crataegus_opaca:0.0026061003,(s14_Crataegus_saligna:0.0000010000,(s02_Crataegus_wilsonii:0.0015510250,s13_Crataegus_saligna:0.0022736552)62.2/78:0.0002662307)75.8/51:0.0005677728)76.4/46:0.0004578475,(s05_Crataegus_punctata:0.0016194169,s01_Crataegus_calpodendron:0.0037610667)75.2/81:0.0005982611)89/57:0.0009275333,(((s24_Crataegus_suksdorfii:0.0000010000,s…
Dtree110	(Malus_×domestica:0.0364517973,(((s08_Crataegus_opaca:0.0082647840,s05_Crataegus_punctata:0.0007686404)74/56:0.0010916579,s22_Crataegus_triflora:0.0017616805)89.1/59:0.0024686650,s13_Crataegus_saligna:0.0083297842)91.3/83:0.0037995365,((((((s24_Crataegus_suksdorfii:0.0002895447,s02_Crataegus_wilsonii:0.0009627928)100/100:0.0419552781,s21_Crataegus_monogyna:0.0064107760)96.4/87:0.0068249001,((s15_…
Dtree111	(Malus_×domestica:0.0420804073,(((s08_Crataegus_opaca:0.0036622854,s09_Crataegus_crus-galli:0.0035564874)77/77:0.0018408846,((s05_Crataegus_punctata:0.0017677138,s01_Crataegus_calpodendron:0.0000010000)87.4/81:0.0008809255,s22_Crataegus_triflora:0.0017627703)0/51:0.0000010000)97/98:0.0059782769,(((((s24_Crataegus_suksdorfii:0.0000010000,s15_Crataegus_suksdorfii:0.0000010000)87.5/91:0.0017894590,(…
Dtree112	(Malus_×domestica:0.0578744704,(((((s08_Crataegus_opaca:0.0040587125,s05_Crataegus_punctata:0.0000009807)82.1/62:0.0042957003,s10_Crataegus_brachyacantha:0.0694211253)97.7/43:0.0202693572,(s15_Crataegus_suksdorfii:0.0071229779,((s01_Crataegus_calpodendron:0.0110745922,s23_Crataegus_nigra:0.0433745083)81.1/79:0.0128744010,s22_Crataegus_triflora:0.0000009807)100/99:0.0131176771)70.9/59:0.0020887801…
Dtree113	(Malus_×domestica:0.0902156376,((s15_Crataegus_suksdorfii:0.0294376457,s21_Crataegus_monogyna:0.0000027117)0/23:0.0041806300,s10_Crataegus_brachyacantha:0.0618583865)83.4/70:0.0092842641,s07_Crataegus_germanica:0.0079873456);
Dtree114	(Malus_×domestica:0.0428408641,(((s08_Crataegus_opaca:0.0016541256,s05_Crataegus_punctata:0.0021150286)75.7/83:0.0005203425,((((s24_Crataegus_suksdorfii:0.0020204907,s01_Crataegus_calpodendron:0.0020744799)75.7/80:0.0004993931,s09_Crataegus_crus-galli:0.0005140593)76/79:0.0005047398,(s14_Crataegus_saligna:0.0000025134,s13_Crataegus_saligna:0.0048832930)98.1/62:0.0037377293)77.1/53:0.0005040703,s0…
Dtree115	(Malus_×domestica:0.0382870873,(((((s08_Crataegus_opaca:0.0049842740,((s24_Crataegus_suksdorfii:0.0006767855,s15_Crataegus_suksdorfii:0.0028163323)89.1/92:0.0006160780,(s14_Crataegus_saligna:0.0011529770,s13_Crataegus_saligna:0.0045685413)99.4/100:0.0037644427)72.9/81:0.0003018271)95.1/96:0.0010591803,((s05_Crataegus_punctata:0.0016348694,(s01_Crataegus_calpodendron:0.0068849414,s09_Crataegus_cru…
Dtree116	(Malus_×domestica:0.0154102508,((((s08_Crataegus_opaca:0.0056662117,(s01_Crataegus_calpodendron:0.0000010000,s22_Crataegus_triflora:0.0000010000)0/56:0.0000010000)81.7/59:0.0028289713,((s14_Crataegus_saligna:0.0000010000,s09_Crataegus_crus-galli:0.0000010000)0/61:0.0000010000,s13_Crataegus_saligna:0.0028334848)0/65:0.0000010000)86.5/55:0.0028289719,(s24_Crataegus_suksdorfii:0.0000010000,(s15_Crat…
Dtree117	(Malus_×domestica:0.0524971012,(((((s08_Crataegus_opaca:0.0047855082,s05_Crataegus_punctata:0.0017853931)51.4/69:0.0011803342,s01_Crataegus_calpodendron:0.0023732517)0/67:0.0000010000,(s22_Crataegus_triflora:0.0018711133,s09_Crataegus_crus-galli:0.0019008593)0/61:0.0000010000)88.2/89:0.0012708792,(((s24_Crataegus_suksdorfii:0.0000025709,s23_Crataegus_nigra:0.0136187519)0/47:0.0005596329,s15_Crata…
Dtree118	(Malus_×domestica:0.0179047314,((((s08_Crataegus_opaca:0.0036633001,s01_Crataegus_calpodendron:0.0000010000)95.5/99:0.0025728692,(s24_Crataegus_suksdorfii:0.0006218606,(s15_Crataegus_suksdorfii:0.0030410620,(s14_Crataegus_saligna:0.0000010000,s13_Crataegus_saligna:0.0024155065)0/63:0.0000010000)63.3/53:0.0015165484)88.1/35:0.0012651427)74.2/33:0.0006029451,(s02_Crataegus_wilsonii:0.0013914342,s23…
Dtree119	(Malus_×domestica:0.0500563311,(((s08_Crataegus_opaca:0.0045677758,((s05_Crataegus_punctata:0.0391145736,s22_Crataegus_triflora:0.0000022860)79.1/85:0.0011851485,(s15_Crataegus_suksdorfii:0.0144399110,s09_Crataegus_crus-galli:0.0026726623)94.8/84:0.0066003843)75/70:0.0015612579)78.6/45:0.0018258169,s01_Crataegus_calpodendron:0.0007467394)85.8/49:0.0038694546,(s10_Crataegus_brachyacantha:0.0302794…
Dtree120	(Malus_×domestica:0.0277839367,(((((((s08_Crataegus_opaca:0.0030187005,((s05_Crataegus_punctata:0.0019716068,s09_Crataegus_crus-galli:0.0009738913)78.1/71:0.0009914618,s22_Crataegus_triflora:0.0009727905)86/69:0.0019635207)70.4/77:0.0019948656,s01_Crataegus_calpodendron:0.0029526254)0/59:0.0000010000,(s02_Crataegus_wilsonii:0.0029676556,s23_Crataegus_nigra:0.0029719499)76.9/78:0.0009941521)0/46:0…
Dtree121	(Malus_×domestica:0.0362090992,(((((((s08_Crataegus_opaca:0.0040851055,s09_Crataegus_crus-galli:0.0022972645)80/34:0.0004042556,s05_Crataegus_punctata:0.0076783018)31.7/24:0.0002220942,s01_Crataegus_calpodendron:0.0016727608)88.7/62:0.0008515508,s22_Crataegus_triflora:0.0035332464)88.9/86:0.0009663661,(((s24_Crataegus_suksdorfii:0.0095574177,s23_Crataegus_nigra:0.0124935177)81.7/82:0.0016905195,s…
Dtree122	(Malus_×domestica:0.0292630598,((((((s08_Crataegus_opaca:0.0031700652,s01_Crataegus_calpodendron:0.0042210704)75.4/83:0.0010504148,s22_Crataegus_triflora:0.0031380612)0/65:0.0000010000,s09_Crataegus_crus-galli:0.0063369228)96.8/99:0.0042420753,(s05_Crataegus_punctata:0.0020685990,((s24_Crataegus_suksdorfii:0.0000010000,s23_Crataegus_nigra:0.0000010000)0/60:0.0000010000,(s15_Crataegus_suksdorfii:0…
Dtree123	(Malus_×domestica:0.0107737020,(((((s08_Crataegus_opaca:0.0110332586,s23_Crataegus_nigra:0.0256728836)81.2/46:0.0170596904,s21_Crataegus_monogyna:0.0033468405)89.7/43:0.0053561548,s09_Crataegus_crus-galli:0.0063857953)70.3/38:0.0010671395,s13_Crataegus_saligna:0.0098306836)90.5/59:0.0052189882,(((s05_Crataegus_punctata:0.0017397817,s22_Crataegus_triflora:0.0093461620)32.2/37:0.0028790671,(s15_Cra…
Dtree124	(Malus_×domestica:0.0065816572,(((s08_Crataegus_opaca:0.0006790437,(((s05_Crataegus_punctata:0.0013592232,s22_Crataegus_triflora:0.0013592682)0/24:0.0000010000,(((s14_Crataegus_saligna:0.0000010000,s13_Crataegus_saligna:0.0000010000)87.2/95:0.0013592606,s01_Crataegus_calpodendron:0.0006790734)0/7:0.0000010000,s09_Crataegus_crus-galli:0.0000010000)0/15:0.0000010000)86/79:0.0006795411,((s24_Crataeg…
Dtree125	(Malus_×domestica:0.0456904624,((((s08_Crataegus_opaca:0.0077494365,s09_Crataegus_crus-galli:0.0159415083)90/95:0.0058245250,(((s05_Crataegus_punctata:0.0086595121,(s01_Crataegus_calpodendron:0.0054239661,s23_Crataegus_nigra:0.0106115097)0/29:0.0000010000)96.8/83:0.0138784357,(((s24_Crataegus_suksdorfii:0.0000010000,s15_Crataegus_suksdorfii:0.0000010000)85.4/91:0.0073379842,(s14_Crataegus_saligna…
Dtree126	(Malus_×domestica:0.0256929303,((((((s08_Crataegus_opaca:0.0028365319,(s22_Crataegus_triflora:0.0000010000,s23_Crataegus_nigra:0.0021128590)78.4/85:0.0009297977)78.4/56:0.0009297020,(s05_Crataegus_punctata:0.0009305228,s01_Crataegus_calpodendron:0.0018686881)0/56:0.0000010000)75.9/55:0.0009368337,(((s24_Crataegus_suksdorfii:0.0028241200,s15_Crataegus_suksdorfii:0.0009457951)75.5/67:0.0008887023,(…
Dtree127	(Malus_×domestica:0.0151678002,(((((s08_Crataegus_opaca:0.0027180995,(s01_Crataegus_calpodendron:0.0018127389,s22_Crataegus_triflora:0.0018090396)75/71:0.0008973569)76.8/70:0.0009003492,(s05_Crataegus_punctata:0.0018025846,s09_Crataegus_crus-galli:0.0000010000)0/47:0.0000010000)96/99:0.0036363703,(((s24_Crataegus_suksdorfii:0.0008997046,s15_Crataegus_suksdorfii:0.0000010000)84.7/91:0.0009005582,(…
Dtree128	(Malus_×domestica:0.0321680675,(((((((((s08_Crataegus_opaca:0.0051251293,s15_Crataegus_suksdorfii:0.0061597890)96.2/62:0.0041593225,s01_Crataegus_calpodendron:0.0076529267)0/30:0.0000022999,s14_Crataegus_saligna:0.0101288220)57.4/50:0.0040629999,s21_Crataegus_monogyna:0.0184229977)92.9/70:0.0051037692,s22_Crataegus_triflora:0.0080447678)77/59:0.0019141770,s09_Crataegus_crus-galli:0.0281916395)91.…
Dtree129	(Malus_×domestica:0.0132888614,((((s08_Crataegus_opaca:0.0031944283,(((s05_Crataegus_punctata:0.0012755112,s09_Crataegus_crus-galli:0.0025544561)75.8/81:0.0006380732,s01_Crataegus_calpodendron:0.0006372894)79.1/85:0.0006378501,s22_Crataegus_triflora:0.0006376209)0/61:0.0000010000)89.9/94:0.0012775267,((s24_Crataegus_suksdorfii:0.0019168585,s15_Crataegus_suksdorfii:0.0012782856)56.7/57:0.001275787…
Dtree130	(Malus_×domestica:0.0206244774,((s08_Crataegus_opaca:0.0027058250,s05_Crataegus_punctata:0.0071788733)18.4/36:0.0017302410,s09_Crataegus_crus-galli:0.0033220288)92.7/96:0.0081763918,(((s24_Crataegus_suksdorfii:0.0008548517,((s14_Crataegus_saligna:0.0018031078,s13_Crataegus_saligna:0.0000010000)99.9/100:0.0049663916,(((s01_Crataegus_calpodendron:0.0016383024,s22_Crataegus_triflora:0.0012517994)86/…
Dtree131	(Malus_×domestica:0.0137018005,((s08_Crataegus_opaca:0.0038323292,(s05_Crataegus_punctata:0.0019099859,((s01_Crataegus_calpodendron:0.0033507713,s09_Crataegus_crus-galli:0.0023918552)0/81:0.0000010387,s22_Crataegus_triflora:0.0071942517)92.7/95:0.0014340836)0/45:0.0000010387)87.2/88:0.0019117417,s23_Crataegus_nigra:0.0110839302)37.9/60:0.0133799316,(((s24_Crataegus_suksdorfii:0.0037542391,s10_Cra…
Dtree132	(Malus_×domestica:0.0119194105,((((((((s08_Crataegus_opaca:0.0376572797,s22_Crataegus_triflora:0.0073481900)0/51:0.0000020557,s07_Crataegus_germanica:0.0257302435)95.4/82:0.0186314359,s23_Crataegus_nigra:0.0013284964)0/32:0.0000022754,s14_Crataegus_saligna:0.0023765999)78/63:0.0036785791,s15_Crataegus_suksdorfii:0.0009476562)96.3/92:0.0200427799,s02_Crataegus_wilsonii:0.0051411322)67/46:0.0015964…
Dtree133	(Malus_×domestica:0.0114409470,(((((s08_Crataegus_opaca:0.0041257383,s09_Crataegus_crus-galli:0.0006326402)76.4/43:0.0006687037,s23_Crataegus_nigra:0.0047306601)0/29:0.0000010000,s10_Crataegus_brachyacantha:0.0101076704)52.1/57:0.0030285422,(((s24_Crataegus_suksdorfii:0.0065360269,s15_Crataegus_suksdorfii:0.0010557265)96.8/99:0.0134995032,(s22_Crataegus_triflora:0.0018625425,s21_Crataegus_monogyn…
Dtree134	(Malus_×domestica:0.0114736344,(((((s08_Crataegus_opaca:0.0118108738,s21_Crataegus_monogyna:0.0149491641)89/65:0.0030411230,s15_Crataegus_suksdorfii:0.0360499582)83.9/57:0.0025755772,s02_Crataegus_wilsonii:0.0043132418)0/46:0.0000605776,((((s05_Crataegus_punctata:0.0122885167,s22_Crataegus_triflora:0.0033441874)11.1/34:0.0025991884,s09_Crataegus_crus-galli:0.0062520848)75.6/39:0.0014962497,((s14_…
Dtree135	(Malus_×domestica:0.1880395479,(((((s08_Crataegus_opaca:0.0041201404,s05_Crataegus_punctata:0.0022214449)87.7/88:0.0018764236,(s01_Crataegus_calpodendron:0.0042261429,(s22_Crataegus_triflora:0.0013813855,s09_Crataegus_crus-galli:0.0075096603)76.3/68:0.0019678537)0/53:0.0000021302)96.5/98:0.0069489436,(s02_Crataegus_wilsonii:0.0001233177,((s13_Crataegus_saligna:0.0096610757,s07_Crataegus_germanica…
Dtree136	(Malus_×domestica:0.0511739351,(((((((s08_Crataegus_opaca:0.0000010000,s22_Crataegus_triflora:0.0000010000)0/27:0.0000010000,s05_Crataegus_punctata:0.0000010000)0/66:0.0000010000,(s01_Crataegus_calpodendron:0.0043287559,s09_Crataegus_crus-galli:0.0000010000)91.6/94:0.0075261282)80.5/80:0.0037326577,(s14_Crataegus_saligna:0.0000010000,s13_Crataegus_saligna:0.0000010000)0/62:0.0000010000)100/100:0.…
Dtree137	(Malus_×domestica:0.0248973611,((s08_Crataegus_opaca:0.0028914514,((((((((s05_Crataegus_punctata:0.0058811377,s24_Crataegus_suksdorfii:0.0017384482)85.4/37:0.0049277832,s13_Crataegus_saligna:0.0004780657)100/51:0.0297050128,s09_Crataegus_crus-galli:0.0045451922)100/52:0.0241809628,s07_Crataegus_germanica:0.0057797642)93.8/41:0.0056123270,s14_Crataegus_saligna:0.0018724155)88.1/30:0.0035144122,s23…
Dtree138	(Malus_×domestica:0.0312958899,((((((((s08_Crataegus_opaca:0.0019252070,s22_Crataegus_triflora:0.0054571191)92.6/96:0.0033761341,s23_Crataegus_nigra:0.0094782979)96.9/62:0.0047422323,s01_Crataegus_calpodendron:0.0024868032)98.7/62:0.0029687321,s05_Crataegus_punctata:0.0009330119)66.1/38:0.0002127116,s09_Crataegus_crus-galli:0.0057119791)91.3/53:0.0011539996,(((s24_Crataegus_suksdorfii:0.000672286…
Dtree139	(Malus_×domestica:0.0275495272,((((s08_Crataegus_opaca:0.0144371963,(((s05_Crataegus_punctata:0.0255250590,s09_Crataegus_crus-galli:0.0010075816)82.6/81:0.0008995963,s22_Crataegus_triflora:0.0033894421)0/65:0.0000022677,s01_Crataegus_calpodendron:0.0019149118)96.7/97:0.0034837157)87.2/70:0.0018932671,(s14_Crataegus_saligna:0.0000009894,s13_Crataegus_saligna:0.0008287946)91.2/94:0.0044302073)64.2/…
Dtree140	(Malus_×domestica:0.0119605851,(((((((s08_Crataegus_opaca:0.0032160417,s15_Crataegus_suksdorfii:0.0077094276)88/49:0.0018331625,(s24_Crataegus_suksdorfii:0.0062727829,((s13_Crataegus_saligna:0.0142709824,s23_Crataegus_nigra:0.0197299533)96.4/90:0.0192078218,s09_Crataegus_crus-galli:0.0146767884)99.8/82:0.0197216260)0/23:0.0000009863)75.1/7:0.0006518409,s05_Crataegus_punctata:0.0012474644)85.4/7:0…
Dtree141	(Malus_×domestica:0.0684026737,((((((s08_Crataegus_opaca:0.0139619812,(s05_Crataegus_punctata:0.0101207422,s01_Crataegus_calpodendron:0.0514043976)38.2/38:0.0015388476)0/31:0.0000020018,(s10_Crataegus_brachyacantha:0.0069683122,(s22_Crataegus_triflora:0.0062258921,s09_Crataegus_crus-galli:0.0000010000)97.6/100:0.0105117987)74.3/82:0.0020526873)81.4/39:0.0017174303,(s14_Crataegus_saligna:0.0068085…
Dtree142	(Malus_×domestica:0.0166285860,((((s08_Crataegus_opaca:0.0033011008,s22_Crataegus_triflora:0.0000010000)44.9/54:0.0005416633,(s05_Crataegus_punctata:0.0016335872,((((((s24_Crataegus_suksdorfii:0.0005390267,s15_Crataegus_suksdorfii:0.0016401700)76.3/70:0.0005463067,s14_Crataegus_saligna:0.0000010000)86.5/72:0.0005416084,s13_Crataegus_saligna:0.0047657782)0/42:0.0000010000,s23_Crataegus_nigra:0.001…
Dtree143	(Malus_×domestica:0.0106754178,(((s08_Crataegus_opaca:0.0054315776,((s24_Crataegus_suksdorfii:0.0000010000,s15_Crataegus_suksdorfii:0.0000010000)86.5/92:0.0017879383,s02_Crataegus_wilsonii:0.0043162503)95.7/97:0.0044647874)88.4/52:0.0025349312,(s10_Crataegus_brachyacantha:0.0110212416,s23_Crataegus_nigra:0.0026380931)0/29:0.0000010000)73.3/34:0.0008290630,s07_Crataegus_germanica:0.0071973614)82.2…
Dtree144	(Malus_×domestica:0.1143495984,((((((s08_Crataegus_opaca:0.0000010000,((s05_Crataegus_punctata:0.0000010000,s09_Crataegus_crus-galli:0.0009328971)0/19:0.0000010000,s22_Crataegus_triflora:0.0000010000)0/17:0.0000010000)0/25:0.0000010000,s01_Crataegus_calpodendron:0.0009346337)83.5/83:0.0018707207,s13_Crataegus_saligna:0.0079226586)0/74:0.0000010000,((s24_Crataegus_suksdorfii:0.0000010000,s23_Crata…
Dtree145	(Malus_×domestica:0.0629008923,((((((((s08_Crataegus_opaca:0.0000020826,(s22_Crataegus_triflora:0.0124176806,s09_Crataegus_crus-galli:0.0023481067)89.1/54:0.0383523350)69.1/52:0.0156911665,(s05_Crataegus_punctata:0.0000009929,s01_Crataegus_calpodendron:0.0000021375)80.5/83:0.0031227623)84.4/59:0.0046922363,((s24_Crataegus_suksdorfii:0.0195259720,s23_Crataegus_nigra:0.0000009929)0/32:0.0000029670,…
Dtree146	(Malus_×domestica:0.0160850960,((((((s08_Crataegus_opaca:0.0030830392,s14_Crataegus_saligna:0.0030967580)75.7/76:0.0010075202,s01_Crataegus_calpodendron:0.0245985970)74.3/75:0.0010110223,(s05_Crataegus_punctata:0.0073047627,s24_Crataegus_suksdorfii:0.0031107263)75.5/73:0.0009806323)94.4/93:0.0030622339,s02_Crataegus_wilsonii:0.0010178338)0/50:0.0000010000,s21_Crataegus_monogyna:0.0093619339)71.4/…
Dtree147	(Malus_×domestica:0.0172315829,(((s08_Crataegus_opaca:0.0042543661,((s01_Crataegus_calpodendron:0.0013205580,s22_Crataegus_triflora:0.0025979419)78.2/80:0.0006576057,s07_Crataegus_germanica:0.0117908519)73.4/57:0.0005514138)100/100:0.0112898306,((s05_Crataegus_punctata:0.0027389871,s09_Crataegus_crus-galli:0.0010097923)92.9/86:0.0015749762,((s24_Crataegus_suksdorfii:0.0025390494,(s02_Crataegus_wi…
Dtree148	(Malus_×domestica:0.0335117027,((((s08_Crataegus_opaca:0.0038543031,s02_Crataegus_wilsonii:0.0036292247)92.5/91:0.0169026461,s23_Crataegus_nigra:0.0000027791)76.3/42:0.0044365784,(((s05_Crataegus_punctata:0.0000010070,s09_Crataegus_crus-galli:0.0014817437)94.9/94:0.0088410022,(s14_Crataegus_saligna:0.0000010070,s13_Crataegus_saligna:0.0017162896)80.5/85:0.0084502998)78.7/59:0.0072126675,((s15_Cra…
Dtree149	(Malus_×domestica:0.0183106923,(((((((s08_Crataegus_opaca:0.0044635134,(s05_Crataegus_punctata:0.0044982740,s01_Crataegus_calpodendron:0.0017970851)71.2/71:0.0002546287)85.3/82:0.0005910646,s09_Crataegus_crus-galli:0.0038860453)87.7/85:0.0005875681,s22_Crataegus_triflora:0.0017687578)92.7/73:0.0009116200,(((s14_Crataegus_saligna:0.0003064415,s13_Crataegus_saligna:0.0015123893)99.7/100:0.003245938…
Dtree150	(Malus_×domestica:0.0140414644,(s08_Crataegus_opaca:0.0032774048,((((((s05_Crataegus_punctata:0.0000010000,s01_Crataegus_calpodendron:0.0000010000)0/56:0.0000010000,s09_Crataegus_crus-galli:0.0013062713)79.4/57:0.0006542824,s22_Crataegus_triflora:0.0013092883)78.6/50:0.0006516477,s21_Crataegus_monogyna:0.0038015059)0/14:0.0000021236,((s24_Crataegus_suksdorfii:0.0000020698,s15_Crataegus_suksdorfii…
Dtree151	(Malus_×domestica:0.0451740848,((((((s08_Crataegus_opaca:0.0106102467,(s01_Crataegus_calpodendron:0.0138090564,s09_Crataegus_crus-galli:0.0141011342)82/73:0.0056931530)0/29:0.0000010000,(s24_Crataegus_suksdorfii:0.0070508893,s02_Crataegus_wilsonii:0.0696503703)0/24:0.0000010000)91.7/74:0.0086022392,s14_Crataegus_saligna:0.0186795330)74/45:0.0025286040,(s05_Crataegus_punctata:0.0193005262,s22_Crat…
Dtree152	(Malus_×domestica:0.0037066685,((((s08_Crataegus_opaca:0.0005228182,((s01_Crataegus_calpodendron:0.0077723606,s22_Crataegus_triflora:0.0025267345)44.3/69:0.0009483720,s09_Crataegus_crus-galli:0.0008835499)76.8/56:0.0005679386)77/34:0.0004846907,s05_Crataegus_punctata:0.0019377057)85.8/36:0.0009576027,(((s24_Crataegus_suksdorfii:0.0005373716,(s14_Crataegus_saligna:0.0000010000,s13_Crataegus_salign…
Dtree153	(Malus_×domestica:0.0226213917,((s08_Crataegus_opaca:0.0152823733,s05_Crataegus_punctata:0.0087455979)99.1/60:0.0090971647,s01_Crataegus_calpodendron:0.0054669753)85.5/51:0.0015864149,((((((s24_Crataegus_suksdorfii:0.0051796844,s02_Crataegus_wilsonii:0.0277263763)54.7/77:0.0003054498,s22_Crataegus_triflora:0.0190231901)94.7/89:0.0103470826,s14_Crataegus_saligna:0.0073970787)100/90:0.0611079583,s1…
Dtree154	(Malus_×domestica:0.0444202161,(((((((((s08_Crataegus_opaca:0.0044870387,s01_Crataegus_calpodendron:0.0035925347)74.9/76:0.0017904614,s22_Crataegus_triflora:0.0035843266)0/58:0.0000010000,s05_Crataegus_punctata:0.0010724622)82.2/67:0.0017881310,s09_Crataegus_crus-galli:0.0035890956)0/51:0.0008942581,s02_Crataegus_wilsonii:0.0044921810)0/69:0.0000010000,(s14_Crataegus_saligna:0.0000010000,s13_Crat…
Dtree155	(Malus_×domestica:0.0466163732,(s08_Crataegus_opaca:0.0070132384,(((((s24_Crataegus_suksdorfii:0.0000010000,s14_Crataegus_saligna:0.0000010000)0/67:0.0000025720,s15_Crataegus_suksdorfii:0.0000010000)49.2/60:0.0252784664,s02_Crataegus_wilsonii:0.0139843134)50.8/74:0.0255044866,s21_Crataegus_monogyna:0.0000010000)0/37:0.0000020414,s10_Crataegus_brachyacantha:0.0171318470)0/26:0.0000010000)93.3/96:0…
Dtree156	(Malus_×domestica:0.0252111660,(((((s08_Crataegus_opaca:0.0040279767,((s05_Crataegus_punctata:0.0090792881,s22_Crataegus_triflora:0.0055665833)70.7/52:0.0003733062,s01_Crataegus_calpodendron:0.0054426339)0/44:0.0000010000)71.6/28:0.0004944219,s09_Crataegus_crus-galli:0.0059249092)76.9/52:0.0004853756,(s14_Crataegus_saligna:0.0000010000,s13_Crataegus_saligna:0.0065620399)89.9/71:0.0014691274)76.1/…
Dtree157	(Malus_×domestica:0.0151898058,((((s08_Crataegus_opaca:0.0031702444,s01_Crataegus_calpodendron:0.0037880698)75.4/42:0.0006162718,(((((s24_Crataegus_suksdorfii:0.0000010000,s15_Crataegus_suksdorfii:0.0012504391)87.6/91:0.0014228724,s23_Crataegus_nigra:0.0023580122)45.5/60:0.0012463547,s02_Crataegus_wilsonii:0.0023679743)73.8/71:0.0014151631,(s14_Crataegus_saligna:0.0000010000,s13_Crataegus_saligna…
Dtree158	(Malus_×domestica:0.0214023013,(((((s08_Crataegus_opaca:0.0017276450,(s14_Crataegus_saligna:0.0000010000,s13_Crataegus_saligna:0.0098902969)99.4/100:0.0063784389)100/100:0.0260680239,(s05_Crataegus_punctata:0.0016679977,s01_Crataegus_calpodendron:0.0005568113)83.3/63:0.0005543781)0/26:0.0000010000,((((s24_Crataegus_suksdorfii:0.0074230794,s15_Crataegus_suksdorfii:0.0025417641)81.1/92:0.0172298046…
Dtree159	(Malus_×domestica:0.0184533326,((((((s08_Crataegus_opaca:0.0069653473,(s22_Crataegus_triflora:0.0040189638,s09_Crataegus_crus-galli:0.0016714191)0/42:0.0000021388)36.9/47:0.0009120124,s01_Crataegus_calpodendron:0.0040980808)87.4/76:0.0023383066,((s14_Crataegus_saligna:0.0000010622,s13_Crataegus_saligna:0.0024938283)99.1/100:0.0066000144,((s10_Crataegus_brachyacantha:0.0098544297,s07_Crataegus_ger…
Dtree160	(Malus_×domestica:0.0225356505,(((s08_Crataegus_opaca:0.0029911504,s09_Crataegus_crus-galli:0.0034175558)94.9/94:0.0020073977,(((s24_Crataegus_suksdorfii:0.0001662521,s15_Crataegus_suksdorfii:0.0063175881)96.6/96:0.0093718845,s23_Crataegus_nigra:0.0055190826)95.3/90:0.0028091713,s02_Crataegus_wilsonii:0.0031212612)27.4/45:0.0006023565)95.9/61:0.0018870714,(((s05_Crataegus_punctata:0.0013425562,(s…
Dtree161	(Malus_×domestica:0.0133135830,((((s08_Crataegus_opaca:0.0158038663,s22_Crataegus_triflora:0.0058952924)99.5/48:0.0072284809,s02_Crataegus_wilsonii:0.0076698193)100/27:0.0092718708,(((s05_Crataegus_punctata:0.0071683184,(s01_Crataegus_calpodendron:0.0012061697,s23_Crataegus_nigra:0.0128138495)99.3/99:0.0048802751)98/47:0.0035953648,s09_Crataegus_crus-galli:0.0030752514)83/35:0.0009174951,(((s24_C…
Dtree162	(Malus_×domestica:0.0119807042,(((s08_Crataegus_opaca:0.0048833434,((s05_Crataegus_punctata:0.0009615210,s21_Crataegus_monogyna:0.0048528360)0/54:0.0000010000,(((((s14_Crataegus_saligna:0.0000010000,s13_Crataegus_saligna:0.0009644497)98.2/100:0.0059184035,s02_Crataegus_wilsonii:0.0039451192)73.1/54:0.0009105125,s09_Crataegus_crus-galli:0.0058382257)0/35:0.0000010000,s22_Crataegus_triflora:0.00291…
Dtree163	(Malus_×domestica:0.0443588780,((((s08_Crataegus_opaca:0.0017714196,((s05_Crataegus_punctata:0.0022151095,s01_Crataegus_calpodendron:0.0022132942)0/46:0.0000010000,s09_Crataegus_crus-galli:0.0000010000)0/40:0.0000010000)78.5/76:0.0004403187,s24_Crataegus_suksdorfii:0.0008830553)75.9/77:0.0004433078,(s02_Crataegus_wilsonii:0.0013914568,s23_Crataegus_nigra:0.0057502677)92.5/89:0.0013812306)80.2/64:…
Dtree164	(Malus_×domestica:0.0151498791,((((((s08_Crataegus_opaca:0.0039382761,s01_Crataegus_calpodendron:0.0428597612)94.4/98:0.0088968606,s15_Crataegus_suksdorfii:0.0000032709)79.3/78:0.0043991829,s07_Crataegus_germanica:0.0154161474)90.6/69:0.0049711500,s09_Crataegus_crus-galli:0.0045612602)89.3/70:0.0067950231,s23_Crataegus_nigra:0.0281838020)82.5/93:0.0061637638,s22_Crataegus_triflora:0.0324198061)77…
Dtree165	(Malus_×domestica:0.0137747818,((((s08_Crataegus_opaca:0.0024818397,(((s05_Crataegus_punctata:0.0003990466,s09_Crataegus_crus-galli:0.0020121850)98.3/93:0.0024062412,(s01_Crataegus_calpodendron:0.0028266996,s22_Crataegus_triflora:0.0016119559)98.6/93:0.0028234998)0/36:0.0000010000,s24_Crataegus_suksdorfii:0.0040420688)78.8/64:0.0005292548)86.5/78:0.0010758847,(s14_Crataegus_saligna:0.0028452802,s…
Dtree166	(Malus_×domestica:0.0082401516,((((s08_Crataegus_opaca:0.0031443335,s05_Crataegus_punctata:0.0013494421)73.8/56:0.0004334666,(s14_Crataegus_saligna:0.0000010000,s13_Crataegus_saligna:0.0287791590)100/100:0.0068235604)88.2/55:0.0009036304,(((((s24_Crataegus_suksdorfii:0.0000010000,s23_Crataegus_nigra:0.0022443899)32.4/62:0.0004458256,s15_Crataegus_suksdorfii:0.0009242736)89.6/87:0.0008926783,s02_C…
Dtree167	(Malus_×domestica:0.0142127855,(s08_Crataegus_opaca:0.0035518712,((((((s24_Crataegus_suksdorfii:0.0145050253,(s14_Crataegus_saligna:0.0028672739,s21_Crataegus_monogyna:0.0655226856)92.3/90:0.0078129695)100/100:0.0404188909,s02_Crataegus_wilsonii:0.0000027628)83.8/80:0.0053115535,s15_Crataegus_suksdorfii:0.0114554621)84.4/42:0.0025539045,s07_Crataegus_germanica:0.0034587747)73.8/23:0.0008559202,s0…
Dtree168	(Malus_×domestica:0.0350023001,((((s08_Crataegus_opaca:0.0039108045,(s15_Crataegus_suksdorfii:0.0029338361,(((s14_Crataegus_saligna:0.0081079592,(s07_Crataegus_germanica:0.0117065463,s21_Crataegus_monogyna:0.0071337065)74.3/50:0.0014423795)33.2/31:0.0036231420,s22_Crataegus_triflora:0.0089601793)22.8/26:0.0015671855,s23_Crataegus_nigra:0.0036482198)0/21:0.0000022193)0/20:0.0000010000)98.1/38:0.01…
Dtree169	(Malus_×domestica:0.0351328463,(((((s08_Crataegus_opaca:0.0133759466,s22_Crataegus_triflora:0.0035375647)99.8/97:0.0163236785,s01_Crataegus_calpodendron:0.0016568886)83.4/26:0.0038074619,((((((s05_Crataegus_punctata:0.0000010000,s09_Crataegus_crus-galli:0.0214774663)99.9/45:0.0131749952,s24_Crataegus_suksdorfii:0.0026580065)91.2/41:0.0042379710,s02_Crataegus_wilsonii:0.0135546993)89.2/39:0.013523…
Dtree170	(Malus_×domestica:0.0213595071,((((((s08_Crataegus_opaca:0.0340434907,(s14_Crataegus_saligna:0.0000022865,s13_Crataegus_saligna:0.0235715652)76.7/34:0.0011706909)74.4/38:0.0032640030,s23_Crataegus_nigra:0.0044263595)98.6/90:0.0145115248,((s01_Crataegus_calpodendron:0.0058393766,s02_Crataegus_wilsonii:0.0015731740)76.2/29:0.0006601327,s09_Crataegus_crus-galli:0.0007331985)74.9/28:0.0006502280)76.5…
Dtree171	(Malus_×domestica:0.0178920528,(((((((s08_Crataegus_opaca:0.0016417043,s05_Crataegus_punctata:0.0004573544)92.7/92:0.0002779756,s22_Crataegus_triflora:0.0007369766)87.4/88:0.0001877253,s09_Crataegus_crus-galli:0.0013108916)91.5/86:0.0002974477,(s14_Crataegus_saligna:0.0000463599,s13_Crataegus_saligna:0.0037082300)100/100:0.0022453357)91.7/89:0.0003900682,((s24_Crataegus_suksdorfii:0.0005593551,s1…
Dtree172	(Malus_×domestica:0.0286530347,(((s08_Crataegus_opaca:0.0011708827,(s05_Crataegus_punctata:0.0020297501,((s01_Crataegus_calpodendron:0.0029336515,s09_Crataegus_crus-galli:0.0021134501)76.9/81:0.0010710770,s22_Crataegus_triflora:0.0000010000)85.5/89:0.0010730709)0/58:0.0000010000)91.4/95:0.0044334008,s07_Crataegus_germanica:0.0039875444)86.5/88:0.0038671763,((((s24_Crataegus_suksdorfii:0.000001000…
Dtree173	(Malus_×domestica:0.0118340557,((((((s08_Crataegus_opaca:0.0062925295,((s14_Crataegus_saligna:0.0000022321,s13_Crataegus_saligna:0.1349306724)48.1/79:0.0163991447,s23_Crataegus_nigra:0.0105485834)77.7/43:0.0083445990)0/12:0.0000025327,(s01_Crataegus_calpodendron:0.0114996194,s22_Crataegus_triflora:0.0014658886)87.6/31:0.0020302441)0/20:0.0000010666,((s10_Crataegus_brachyacantha:0.0193151653,s07_C…
Dtree174	(Malus_×domestica:0.0090436520,((((((s08_Crataegus_opaca:0.0019324161,((s05_Crataegus_punctata:0.0016728043,s09_Crataegus_crus-galli:0.0006954228)43.4/70:0.0009063412,s22_Crataegus_triflora:0.0016806464)76.1/77:0.0007231954)84.7/65:0.0009266372,s01_Crataegus_calpodendron:0.0009125360)63.2/62:0.0009684683,s02_Crataegus_wilsonii:0.0018818013)0/31:0.0000010000,(((s24_Crataegus_suksdorfii:0.000001000…
Dtree175	(Malus_×domestica:0.0643039206,((((((s08_Crataegus_opaca:0.0183358790,s15_Crataegus_suksdorfii:0.0028401961)96.9/91:0.0054132113,s23_Crataegus_nigra:0.0147330248)100/100:0.0156678612,s02_Crataegus_wilsonii:0.0036538429)72.8/32:0.0004643468,s24_Crataegus_suksdorfii:0.0010359079)93.7/38:0.0023714700,((s05_Crataegus_punctata:0.0495568225,s01_Crataegus_calpodendron:0.0030942180)66/54:0.0017307048,s09…
Dtree176	(Malus_×domestica:0.0291958706,(((s08_Crataegus_opaca:0.0125556831,(s14_Crataegus_saligna:0.0146793577,s13_Crataegus_saligna:0.0158949786)90/68:0.0060829328)95.1/56:0.0111685322,((((s05_Crataegus_punctata:0.0130716257,s22_Crataegus_triflora:0.0258364066)82.7/87:0.0025543479,(s23_Crataegus_nigra:0.0611299436,s09_Crataegus_crus-galli:0.0060421024)99.9/73:0.0367453583)97.8/71:0.0037784483,(s24_Crata…
Dtree177	(Malus_×domestica:0.0101520841,((s08_Crataegus_opaca:0.0023397039,((s05_Crataegus_punctata:0.0009236414,s01_Crataegus_calpodendron:0.0013860988)0/50:0.0000010000,s09_Crataegus_crus-galli:0.0018583253)76.1/74:0.0004482296)90.3/80:0.0013845606,((((s24_Crataegus_suksdorfii:0.0022198261,s23_Crataegus_nigra:0.0010362317)86.8/67:0.0023165799,((s15_Crataegus_suksdorfii:0.0004624431,(s14_Crataegus_salign…
Dtree178	(Malus_×domestica:0.0189243494,(s08_Crataegus_opaca:0.0134085137,(((s14_Crataegus_saligna:0.0047243468,s09_Crataegus_crus-galli:0.0236173871)99.8/100:0.0095047246,s07_Crataegus_germanica:0.0055383355)91.7/94:0.0063723687,s23_Crataegus_nigra:0.0064411145)100/100:0.0228485245)88.4/86:0.0072092755,(((((((s05_Crataegus_punctata:0.0037885875,s22_Crataegus_triflora:0.0049968928)72.4/74:0.0006189088,s01…
Dtree179	(Malus_×domestica:0.0243337636,(((((s08_Crataegus_opaca:0.0027444722,(s05_Crataegus_punctata:0.0015204906,(s22_Crataegus_triflora:0.0009110643,s09_Crataegus_crus-galli:0.0009109179)75/76:0.0003043224)74.1/71:0.0003051860)42.1/61:0.0003020903,s01_Crataegus_calpodendron:0.0030546090)74.6/77:0.0003075635,(((s24_Crataegus_suksdorfii:0.0012390142,s15_Crataegus_suksdorfii:0.0100341863)76.2/37:0.0002528…
Dtree180	(Malus_×domestica:0.0178657871,((((((s08_Crataegus_opaca:0.0010251875,(s05_Crataegus_punctata:0.0032231021,s02_Crataegus_wilsonii:0.0087323086)72.2/45:0.0004705135)0/32:0.0000010000,((s01_Crataegus_calpodendron:0.0040355575,s09_Crataegus_crus-galli:0.0004902574)88.4/85:0.0010532619,s22_Crataegus_triflora:0.0005129783)75/58:0.0005109710)81/75:0.0010320152,(s24_Crataegus_suksdorfii:0.0005115450,s15…
Dtree181	(Malus_×domestica:0.0244007758,(((s08_Crataegus_opaca:0.0165070363,(s05_Crataegus_punctata:0.0035839372,s21_Crataegus_monogyna:0.0110924790)0/32:0.0000025596)77.6/50:0.0008971683,s09_Crataegus_crus-galli:0.0022636538)96.2/82:0.0054272627,s01_Crataegus_calpodendron:0.0230175990)100/100:0.0113683460,(((s24_Crataegus_suksdorfii:0.0104728518,s14_Crataegus_saligna:0.0049335457)89.1/73:0.0046296875,(((…
Dtree182	(Malus_×domestica:0.0347201488,((((((s08_Crataegus_opaca:0.0017744608,((s05_Crataegus_punctata:0.0075463670,s09_Crataegus_crus-galli:0.0010493884)0/68:0.0000010000,s01_Crataegus_calpodendron:0.0010046384)78.7/65:0.0005061681)74.9/73:0.0005071164,s22_Crataegus_triflora:0.0020212552)0/61:0.0000010000,s23_Crataegus_nigra:0.0005892877)0/58:0.0000010000,(((s15_Crataegus_suksdorfii:0.0017760628,s02_Cra…
Dtree183	(Malus_×domestica:0.0154511674,((((((((s08_Crataegus_opaca:0.0103999814,s05_Crataegus_punctata:0.0000010000)0/59:0.0000010000,s22_Crataegus_triflora:0.0025867970)100/100:0.0854159156,s01_Crataegus_calpodendron:0.0000010000)85.4/81:0.0050883141,s07_Crataegus_germanica:0.0102237919)0/33:0.0000010000,(s02_Crataegus_wilsonii:0.0033917783,s10_Crataegus_brachyacantha:0.0153858248)0/74:0.0000010000)0/31…
Dtree184	(Malus_×domestica:0.0363595457,(((((s08_Crataegus_opaca:0.0014109340,s01_Crataegus_calpodendron:0.0000010000)89.1/97:0.0014067289,(s05_Crataegus_punctata:0.0021163649,(s14_Crataegus_saligna:0.0000010000,s22_Crataegus_triflora:0.0000010000)82.7/80:0.0006962535)0/11:0.0000010000)0/22:0.0000010000,s09_Crataegus_crus-galli:0.0006971523)97.8/69:0.0028276315,((s24_Crataegus_suksdorfii:0.0000010000,s13_…
Dtree185	(Malus_×domestica:0.0424698740,((((((s08_Crataegus_opaca:0.0000010000,((s14_Crataegus_saligna:0.0000010000,s13_Crataegus_saligna:0.0209308704)94.1/75:0.0043021124,((s02_Crataegus_wilsonii:0.0032788449,s23_Crataegus_nigra:0.0015614759)0/22:0.0000434495,s22_Crataegus_triflora:0.0032276575)0/21:0.0000010000)84.1/61:0.0014222995)100/92:0.0242081286,s15_Crataegus_suksdorfii:0.0043009049)99.5/87:0.0240…
Dtree186	(Malus_×domestica:0.0138942969,(((s08_Crataegus_opaca:0.0065277013,((((s05_Crataegus_punctata:0.0106533674,s02_Crataegus_wilsonii:0.0000218241)100/90:0.0385758022,s14_Crataegus_saligna:0.0022836309)100/90:0.0485711580,s15_Crataegus_suksdorfii:0.0032029059)0/23:0.0000020642,s01_Crataegus_calpodendron:0.0097551539)87/32:0.0015770705)86.7/31:0.0018304060,s07_Crataegus_germanica:0.0090216119)76.2/26:…
Dtree187	(Malus_×domestica:0.1243757387,(s08_Crataegus_opaca:0.0011521721,(((s05_Crataegus_punctata:0.0028834016,s09_Crataegus_crus-galli:0.0038678091)0/42:0.0000010000,(((((s24_Crataegus_suksdorfii:0.0000010000,s15_Crataegus_suksdorfii:0.0009612205)0/51:0.0000010000,(s14_Crataegus_saligna:0.0009580817,s13_Crataegus_saligna:0.0152128141)90.9/96:0.0029139992)97/97:0.0038625279,(s02_Crataegus_wilsonii:0.000…
Dtree188	(Malus_×domestica:0.0162299995,((((((s08_Crataegus_opaca:0.0080185400,s09_Crataegus_crus-galli:0.0098382718)13.9/44:0.0050276644,s01_Crataegus_calpodendron:0.0097260720)78.2/37:0.0013786644,(s22_Crataegus_triflora:0.0089594891,s23_Crataegus_nigra:0.0113137588)98.8/57:0.0189101911)0/16:0.0000021351,s05_Crataegus_punctata:0.0118994542)80.2/42:0.0012070960,s02_Crataegus_wilsonii:0.0073379004)83/42:0…
Dtree189	(Malus_×domestica:0.0252988134,((((((s08_Crataegus_opaca:0.0044605674,s22_Crataegus_triflora:0.0029630439)73/46:0.0003387165,s09_Crataegus_crus-galli:0.0037136924)75.3/49:0.0003640593,s01_Crataegus_calpodendron:0.0036982889)0/46:0.0000010000,s21_Crataegus_monogyna:0.0071000539)73.8/63:0.0006730429,s05_Crataegus_punctata:0.0041557494)94.3/85:0.0021105871,(((s24_Crataegus_suksdorfii:0.0007270956,s1…
Dtree190	(Malus_×domestica:0.0131065633,s08_Crataegus_opaca:0.0048686818,((((((s05_Crataegus_punctata:0.0009619744,(s01_Crataegus_calpodendron:0.0019277141,s09_Crataegus_crus-galli:0.0009602222)0/59:0.0000010000)76.7/66:0.0009634904,s24_Crataegus_suksdorfii:0.0058598990)78.7/67:0.0009634911,(s14_Crataegus_saligna:0.0000010000,s13_Crataegus_saligna:0.0000010000)74.5/84:0.0009619435)0/61:0.0000010000,(s02_C…
Dtree191	(Malus_×domestica:0.0563899467,((((((((((s08_Crataegus_opaca:0.0012708743,s09_Crataegus_crus-galli:0.0012597562)85/90:0.0029608389,(s05_Crataegus_punctata:0.0297848985,s22_Crataegus_triflora:0.0000010000)77.2/75:0.0111628711)85.2/61:0.0047596466,(s02_Crataegus_wilsonii:0.0048073530,s21_Crataegus_monogyna:0.0217666891)76.7/46:0.0040850461)0/21:0.0000028696,s13_Crataegus_saligna:0.0070131904)0/17:0…
Dtree192	(Malus_×domestica:0.0201579840,((((((s08_Crataegus_opaca:0.0020193511,(s05_Crataegus_punctata:0.0000010000,s09_Crataegus_crus-galli:0.0007869064)100/100:0.0205893406)99.3/95:0.0095196616,s07_Crataegus_germanica:0.0097992823)0/27:0.0000010000,(s01_Crataegus_calpodendron:0.0044006638,s22_Crataegus_triflora:0.0025836457)74.2/53:0.0008601472)0/34:0.0000020908,(((s24_Crataegus_suksdorfii:0.0023208718,…
Dtree193	(Malus_×domestica:0.0050881191,(((s08_Crataegus_opaca:0.0063599086,s23_Crataegus_nigra:0.0000010000)100/100:0.0337699752,s24_Crataegus_suksdorfii:0.0000010000)0/49:0.0016524803,(((((s05_Crataegus_punctata:0.0024596521,s01_Crataegus_calpodendron:0.0000010000)0/47:0.0000010000,s09_Crataegus_crus-galli:0.0024596657)85.3/85:0.0024597416,(s22_Crataegus_triflora:0.0030154593,(s07_Crataegus_germanica:0.…
Dtree194	(Malus_×domestica:0.0083133652,((((s08_Crataegus_opaca:0.0066760643,((((s15_Crataegus_suksdorfii:0.0018833244,(s14_Crataegus_saligna:0.0817765077,s02_Crataegus_wilsonii:0.0138771929)89.2/46:0.0084782722)80.2/42:0.0022229591,s13_Crataegus_saligna:0.0117336114)95.3/39:0.0073561897,s23_Crataegus_nigra:0.0054670756)78.4/25:0.0032294966,s09_Crataegus_crus-galli:0.0096955051)76.8/22:0.0058173958)76.8/1…
Dtree195	(Malus_×domestica:0.0227874824,(((s08_Crataegus_opaca:0.0112700367,s07_Crataegus_germanica:0.0555783712)98.9/99:0.0540171384,(s05_Crataegus_punctata:0.0045401445,(s24_Crataegus_suksdorfii:0.0073418098,s09_Crataegus_crus-galli:0.0232965096)98.3/100:0.0338123216)75.8/69:0.0040165823)79.2/57:0.0046832353,((((s15_Crataegus_suksdorfii:0.0366687337,s21_Crataegus_monogyna:0.0344701495)0/17:0.0000010418,…
Dtree196	(Malus_×domestica:0.0161473016,(((s08_Crataegus_opaca:0.0046013097,(s05_Crataegus_punctata:0.0046445826,((s01_Crataegus_calpodendron:0.0057933445,s09_Crataegus_crus-galli:0.0046063546)71.2/69:0.0008950862,s22_Crataegus_triflora:0.0027650087)90.6/87:0.0036773040)0/66:0.0000010000)95.9/97:0.0027500998,((s24_Crataegus_suksdorfii:0.0018276170,(((s15_Crataegus_suksdorfii:0.0081363396,s23_Crataegus_nig…
Dtree197	(Malus_×domestica:0.0157408766,(((((((s08_Crataegus_opaca:0.0010258648,s09_Crataegus_crus-galli:0.0020682387)0/51:0.0000010000,s05_Crataegus_punctata:0.0024131387)79/86:0.0006853691,s22_Crataegus_triflora:0.0038278808)64.9/58:0.0010051872,s01_Crataegus_calpodendron:0.0003912174)96.6/82:0.0025031845,s10_Crataegus_brachyacantha:0.0092722792)95.5/61:0.0027975778,(((s24_Crataegus_suksdorfii:0.0000010…
Dtree198	(Malus_×domestica:0.0125651661,((((((s08_Crataegus_opaca:0.0037301381,s09_Crataegus_crus-galli:0.0005149234)77.8/53:0.0005115962,s05_Crataegus_punctata:0.0010290791)77/56:0.0005142993,(s01_Crataegus_calpodendron:0.0020607659,s22_Crataegus_triflora:0.0005128510)0/32:0.0000010000)94.2/93:0.0015517273,((s24_Crataegus_suksdorfii:0.0005158144,(s02_Crataegus_wilsonii:0.0000010000,s23_Crataegus_nigra:0.…
Dtree199	(Malus_×domestica:0.0251741652,((s08_Crataegus_opaca:0.0061797371,(((((s05_Crataegus_punctata:0.0000031316,s22_Crataegus_triflora:0.0035927209)100/100:0.0241810937,s09_Crataegus_crus-galli:0.0062975783)80.6/79:0.0026733402,(s02_Crataegus_wilsonii:0.0049730750,s10_Crataegus_brachyacantha:0.0121195075)93.6/86:0.0056823300)99.9/94:0.0119204588,s21_Crataegus_monogyna:0.0069992611)74/65:0.0018912562,(…
Dtree200	(Malus_×domestica:0.0183133997,(((((s08_Crataegus_opaca:0.0008920863,s22_Crataegus_triflora:0.0030078931)93.3/93:0.0030185669,s01_Crataegus_calpodendron:0.0034390066)74.4/60:0.0009034601,s05_Crataegus_punctata:0.0016955521)0/44:0.0000010000,s09_Crataegus_crus-galli:0.0025452213)94/98:0.0035538465,(((s24_Crataegus_suksdorfii:0.0000010000,s23_Crataegus_nigra:0.0009318528)93/87:0.0016987853,s14_Crat…
Dtree201	(Malus_×domestica:0.0085437251,(((((s08_Crataegus_opaca:0.0025801524,s07_Crataegus_germanica:0.0070307884)0/58:0.0000010000,(s05_Crataegus_punctata:0.0008551204,s22_Crataegus_triflora:0.0008551175)0/60:0.0000010000)0/29:0.0000010000,s01_Crataegus_calpodendron:0.0000010000)0/44:0.0000010000,((s24_Crataegus_suksdorfii:0.0000010000,s15_Crataegus_suksdorfii:0.0000010000)94.9/95:0.0026048571,s02_Crata…
Dtree202	(Malus_×domestica:0.0106048937,((((((((s08_Crataegus_opaca:0.0027744716,s01_Crataegus_calpodendron:0.0009255514)74.9/71:0.0004395702,s09_Crataegus_crus-galli:0.0023041680)77.1/72:0.0004850825,s22_Crataegus_triflora:0.0018167159)42.2/58:0.0009045254,s05_Crataegus_punctata:0.0022743141)75.3/82:0.0004819146,(s14_Crataegus_saligna:0.0000010000,s13_Crataegus_saligna:0.0054042400)97.2/98:0.0018327376)7…
Dtree203	(Malus_×domestica:0.0123076104,((((((s08_Crataegus_opaca:0.0017983390,(s01_Crataegus_calpodendron:0.0024279933,s09_Crataegus_crus-galli:0.0055018140)73.5/76:0.0005619248)78.6/73:0.0005924574,s05_Crataegus_punctata:0.0017798174)77.1/75:0.0005949581,s22_Crataegus_triflora:0.0011883253)77.9/78:0.0005927888,s21_Crataegus_monogyna:0.0030145861)73.2/43:0.0006582018,(s24_Crataegus_suksdorfii:0.000598113…
Dtree204	(Malus_×domestica:0.0440777678,(((((s08_Crataegus_opaca:0.0049157818,(((s24_Crataegus_suksdorfii:0.0000010000,((s15_Crataegus_suksdorfii:0.0000010000,(s14_Crataegus_saligna:0.0027729632,s23_Crataegus_nigra:0.0027729485)0/26:0.0000010000)0/24:0.0000010000,s02_Crataegus_wilsonii:0.0027727764)83/68:0.0027857874)80.8/99:0.0346772437,s01_Crataegus_calpodendron:0.0016306117)0/52:0.0000010000,s22_Cratae…
Dtree205	(Malus_×domestica:0.0112890504,((s08_Crataegus_opaca:0.0076790342,s23_Crataegus_nigra:0.0284362753)92.3/90:0.0097501764,(((s05_Crataegus_punctata:0.0409767498,(((s15_Crataegus_suksdorfii:0.0000010000,s01_Crataegus_calpodendron:0.0014893535)0/63:0.0000010000,s13_Crataegus_saligna:0.0228586596)98.9/93:0.0087196725,s14_Crataegus_saligna:0.0000010000)88.4/80:0.0054530486)26.4/33:0.0059246909,(s24_Cra…
Dtree206	(Malus_×domestica:0.0145919366,((s08_Crataegus_opaca:0.0005875123,s22_Crataegus_triflora:0.0119434549)95.6/94:0.0070362496,((((s05_Crataegus_punctata:0.0007202618,(s01_Crataegus_calpodendron:0.0007823502,s23_Crataegus_nigra:0.0053321616)81.9/70:0.0030459337)94.3/88:0.0047825706,s10_Crataegus_brachyacantha:0.0108931874)87.3/79:0.0030686696,(s13_Crataegus_saligna:0.0127996055,s21_Crataegus_monogyna…
Dtree207	(Malus_×domestica:0.0174220033,((((((s08_Crataegus_opaca:0.0037096157,s01_Crataegus_calpodendron:0.0016710393)79.3/79:0.0014523209,s15_Crataegus_suksdorfii:0.0029371801)89.5/92:0.0062901906,(s14_Crataegus_saligna:0.0090367826,s13_Crataegus_saligna:0.0033923748)79.2/68:0.0031217113)100/78:0.0311847167,(((s05_Crataegus_punctata:0.0030222362,s22_Crataegus_triflora:0.0023663913)0/56:0.0004871527,s09_…
Dtree208	(Malus_×domestica:0.0116201132,((((((s08_Crataegus_opaca:0.0032596030,s22_Crataegus_triflora:0.0017547290)87.9/62:0.0032642398,s01_Crataegus_calpodendron:0.0018342184)0/38:0.0000010000,(s05_Crataegus_punctata:0.0000010000,s09_Crataegus_crus-galli:0.0036387230)99.8/90:0.0084788222)95.8/82:0.0037328560,(((s24_Crataegus_suksdorfii:0.0173319567,s13_Crataegus_saligna:0.0105969630)94/93:0.0065344409,s1…
Dtree209	(Malus_×domestica:0.0388910528,(((((((((s08_Crataegus_opaca:0.0047435113,s13_Crataegus_saligna:0.0000010000)0/54:0.0000010000,s23_Crataegus_nigra:0.0000010000)0/47:0.0000010000,s15_Crataegus_suksdorfii:0.0000010000)0/74:0.0000010000,s14_Crataegus_saligna:0.0000010000)91/88:0.0044473887,(s24_Crataegus_suksdorfii:0.0009550127,((s22_Crataegus_triflora:0.0029817453,s21_Crataegus_monogyna:0.0263566274…
Dtree210	(Malus_×domestica:0.0243628544,((s08_Crataegus_opaca:0.0460148221,s23_Crataegus_nigra:0.0104057180)88.4/85:0.0224136819,(((s05_Crataegus_punctata:0.0044458190,((s24_Crataegus_suksdorfii:0.0033280429,(s14_Crataegus_saligna:0.0112074407,(s02_Crataegus_wilsonii:0.0044405960,(((s13_Crataegus_saligna:0.0127275830,s21_Crataegus_monogyna:0.0289246496)94.6/96:0.0097068346,s22_Crataegus_triflora:0.0165670…
Dtree211	(Malus_×domestica:0.0259616100,(((s08_Crataegus_opaca:0.0024685779,((((s24_Crataegus_suksdorfii:0.0008254270,(s15_Crataegus_suksdorfii:0.0135148616,s23_Crataegus_nigra:0.0000021437)76.8/97:0.0403069525)74.5/72:0.0008245609,(s14_Crataegus_saligna:0.0000010000,s13_Crataegus_saligna:0.0781439634)95.3/96:0.0024736305)76.8/68:0.0008136268,s02_Crataegus_wilsonii:0.0016577313)93.7/96:0.0024785606,(s22_C…
Dtree212	(Malus_×domestica:0.0238141813,(((((s08_Crataegus_opaca:0.0010479219,(((s05_Crataegus_punctata:0.0005217945,s22_Crataegus_triflora:0.0000010000)85.5/92:0.0005214900,s01_Crataegus_calpodendron:0.0005225622)0/47:0.0000010000,s09_Crataegus_crus-galli:0.0005218040)78.1/83:0.0005206273)73.1/75:0.0005282034,(s24_Crataegus_suksdorfii:0.0005253056,s15_Crataegus_suksdorfii:0.0005209197)98.1/97:0.002627624…
Dtree213	(Malus_×domestica:0.0146700639,(((((s08_Crataegus_opaca:0.0113953788,s13_Crataegus_saligna:0.0090311832)80/81:0.0076647264,s15_Crataegus_suksdorfii:0.0722261520)86/83:0.0224187352,(((((s05_Crataegus_punctata:0.0254567953,s09_Crataegus_crus-galli:0.0066791243)96.4/98:0.0088554142,s23_Crataegus_nigra:0.0086223732)0/65:0.0003567205,s14_Crataegus_saligna:0.0397961813)25/46:0.0030341018,(s24_Crataegus…
Dtree214	(Malus_×domestica:0.0089425876,(((s05_Crataegus_punctata:0.0018357551,s13_Crataegus_saligna:0.0000010000)100/100:0.0326953426,((s15_Crataegus_suksdorfii:0.0016415992,s01_Crataegus_calpodendron:0.0081022777)18.9/62:0.0015906019,s10_Crataegus_brachyacantha:0.0035582396)82.7/79:0.0031190381)94.3/87:0.0056513640,s07_Crataegus_germanica:0.0071000346)42.8/62:0.0027409559,((s02_Crataegus_wilsonii:0.0000…
Dtree215	(Malus_×domestica:0.0155959258,(((s08_Crataegus_opaca:0.0038173887,(s05_Crataegus_punctata:0.0012634685,(((s24_Crataegus_suksdorfii:0.0018785864,s15_Crataegus_suksdorfii:0.0025394030)94.8/80:0.0025756998,(s02_Crataegus_wilsonii:0.0058441744,s23_Crataegus_nigra:0.0012403430)77/59:0.0012932748)0/38:0.0000010000,s01_Crataegus_calpodendron:0.0057797116)81.4/43:0.0006273134)76.2/45:0.0006235150)0/14:0…
Dtree216	(Malus_×domestica:0.0105238006,((((((s08_Crataegus_opaca:0.0027202582,s22_Crataegus_triflora:0.0027224589)0/21:0.0000010000,(s05_Crataegus_punctata:0.0013623529,(s01_Crataegus_calpodendron:0.0020543476,s09_Crataegus_crus-galli:0.0006861179)75.9/84:0.0006738065)75.6/81:0.0006766688)0/41:0.0000010000,(((s24_Crataegus_suksdorfii:0.0000010000,s15_Crataegus_suksdorfii:0.0020414732)79.5/87:0.0011428744…
Dtree217	(Malus_×domestica:0.0195646163,(((((s08_Crataegus_opaca:0.0058101876,s22_Crataegus_triflora:0.0053053050)72.7/39:0.0003970405,(s05_Crataegus_punctata:0.0014079734,s09_Crataegus_crus-galli:0.0033039603)0/19:0.0000010000)48.6/31:0.0009369420,(((s24_Crataegus_suksdorfii:0.0000010000,(s15_Crataegus_suksdorfii:0.0052289098,s23_Crataegus_nigra:0.0000010000)95.1/96:0.0018825270)69.6/75:0.0004666298,(s14…
Dtree218	(Malus_×domestica:0.0164500840,((((((s08_Crataegus_opaca:0.0060870405,(s01_Crataegus_calpodendron:0.0016709063,s09_Crataegus_crus-galli:0.0017819193)94.2/88:0.0035320301)64.2/36:0.0037881090,s05_Crataegus_punctata:0.0000020491)85.2/42:0.0027789371,s21_Crataegus_monogyna:0.0041724193)85.1/46:0.0014076260,(s14_Crataegus_saligna:0.0015822284,s13_Crataegus_saligna:0.0092969545)90.1/96:0.0025809039)74…
Dtree219	(Malus_×domestica:0.0108495322,((((((s08_Crataegus_opaca:0.0000010000,((s05_Crataegus_punctata:0.0014802482,s09_Crataegus_crus-galli:0.0007330902)0/42:0.0000010000,s01_Crataegus_calpodendron:0.0014703421)89.9/64:0.0007330979)83.4/67:0.0007330581,(s10_Crataegus_brachyacantha:0.0037318693,s22_Crataegus_triflora:0.0014700804)0/11:0.0000010000)0/27:0.0000010000,s07_Crataegus_germanica:0.0045069027)96…
Dtree220	(Malus_×domestica:0.0316746070,(((s08_Crataegus_opaca:0.0101677482,(((s05_Crataegus_punctata:0.0070270206,s22_Crataegus_triflora:0.0058779976)96.9/78:0.0040439119,(s24_Crataegus_suksdorfii:0.0009439196,s15_Crataegus_suksdorfii:0.0009903565)98.5/100:0.0041061974)86.8/73:0.0019410294,s09_Crataegus_crus-galli:0.0062705820)92.2/62:0.0026080511)44.9/36:0.0015715596,((s14_Crataegus_saligna:0.0005061963…
Dtree221	(Malus_×domestica:0.0088460607,(((s08_Crataegus_opaca:0.0019875446,s22_Crataegus_triflora:0.0024918441)97.5/89:0.0042493942,s10_Crataegus_brachyacantha:0.0044162526)0/42:0.0000021114,((s05_Crataegus_punctata:0.0076739039,s01_Crataegus_calpodendron:0.0318798232)98.4/73:0.0098590541,s09_Crataegus_crus-galli:0.0304255930)95.9/68:0.0063247825)92.8/57:0.0031825121,((s24_Crataegus_suksdorfii:0.00000100…
Dtree222	(Malus_×domestica:0.0109789921,(((((((s08_Crataegus_opaca:0.0029357804,s22_Crataegus_triflora:0.0000010000)0/19:0.0000010000,(s05_Crataegus_punctata:0.0005813646,s09_Crataegus_crus-galli:0.0011687967)79.3/83:0.0005848685)0/25:0.0000010000,s01_Crataegus_calpodendron:0.0041472658)77.1/79:0.0005823592,s02_Crataegus_wilsonii:0.0029377605)75.8/78:0.0005823689,(((s24_Crataegus_suksdorfii:0.0000010000,s…
Dtree223	(Malus_×domestica:0.0251533743,(((((s08_Crataegus_opaca:0.0007396393,s22_Crataegus_triflora:0.0047610208)89.1/58:0.0015930610,s09_Crataegus_crus-galli:0.0023516597)77/46:0.0007520925,((((s15_Crataegus_suksdorfii:0.0000010000,s23_Crataegus_nigra:0.0018477525)0/61:0.0000010000,(s14_Crataegus_saligna:0.0000010000,s13_Crataegus_saligna:0.0000010000)85.7/90:0.0007642798)96.3/91:0.0023097088,(s10_Crata…
Dtree224	(Malus_×domestica:0.0346703759,((((s08_Crataegus_opaca:0.0059488829,s05_Crataegus_punctata:0.0025678690)88.9/58:0.0018052102,((s01_Crataegus_calpodendron:0.0135025118,(s21_Crataegus_monogyna:0.0144545680,s09_Crataegus_crus-galli:0.0061988764)91.6/76:0.0027153193)92/47:0.0024222449,s22_Crataegus_triflora:0.0053816003)85.3/25:0.0013141225)85/39:0.0011674698,((s24_Crataegus_suksdorfii:0.0040835612,(…
Dtree225	(Malus_×domestica:0.0252186784,((((s08_Crataegus_opaca:0.0018486241,s05_Crataegus_punctata:0.0012524037)76.1/58:0.0005996394,(s22_Crataegus_triflora:0.0090245661,s09_Crataegus_crus-galli:0.0043888288)73.2/47:0.0005918282)89.5/56:0.0018956356,(s24_Crataegus_suksdorfii:0.0000010297,s14_Crataegus_saligna:0.0050182531)84.5/85:0.0012199471)82.2/38:0.0021447280,((s15_Crataegus_suksdorfii:0.0239071714,s…
Dtree226	(Malus_×domestica:0.0201161090,((((s08_Crataegus_opaca:0.0016852828,s21_Crataegus_monogyna:0.0022488477)0/47:0.0000010000,((((s24_Crataegus_suksdorfii:0.0005615874,s15_Crataegus_suksdorfii:0.0005634297)0/44:0.0000010000,s23_Crataegus_nigra:0.0005615874)79.5/76:0.0005617810,(s14_Crataegus_saligna:0.0000010000,s13_Crataegus_saligna:0.0037652602)96.9/98:0.0022497230)77/70:0.0005615874,s02_Crataegus_…
Dtree227	(Malus_×domestica:0.0064805308,(((s08_Crataegus_opaca:0.0028491731,s01_Crataegus_calpodendron:0.0004703441)79.3/79:0.0004714359,(((s05_Crataegus_punctata:0.0009417321,s09_Crataegus_crus-galli:0.0000010000)93.2/95:0.0009429038,s22_Crataegus_triflora:0.0009428670)0/24:0.0000010000,((((s24_Crataegus_suksdorfii:0.0000010000,(s15_Crataegus_suksdorfii:0.0009442079,s23_Crataegus_nigra:0.0014189238)58.7/…
Dtree228	(Malus_×domestica:0.0141163764,((((s08_Crataegus_opaca:0.0009817765,(s05_Crataegus_punctata:0.0010364614,s01_Crataegus_calpodendron:0.0039476047)72.8/45:0.0009253136)0/30:0.0000010000,s22_Crataegus_triflora:0.0039211601)87.8/58:0.0019485341,s21_Crataegus_monogyna:0.0070557037)0/30:0.0000010000,((((((s24_Crataegus_suksdorfii:0.0019412298,s23_Crataegus_nigra:0.0000010000)83.5/92:0.0009626970,s15_Cr…
Dtree229	(Malus_×domestica:0.0200892527,((s08_Crataegus_opaca:0.0100212240,s07_Crataegus_germanica:0.0050466742)85.5/57:0.0023203958,((((s05_Crataegus_punctata:0.0003258221,s01_Crataegus_calpodendron:0.0093219497)85.3/70:0.0029118805,s22_Crataegus_triflora:0.0066508589)53.6/42:0.0016900145,s10_Crataegus_brachyacantha:0.0065006656)98.3/60:0.0142066954,s21_Crataegus_monogyna:0.0072106773)36.2/34:0.001628191…
Dtree230	(Malus_×domestica:0.0100046828,(((((s08_Crataegus_opaca:0.0039504976,(s05_Crataegus_punctata:0.0031501108,s09_Crataegus_crus-galli:0.0000010000)75.7/46:0.0007653008)76.3/53:0.0007934725,s22_Crataegus_triflora:0.0007873931)75.8/42:0.0007669323,s01_Crataegus_calpodendron:0.0039819160)87.7/92:0.0015811067,(((((s24_Crataegus_suksdorfii:0.0000010000,s15_Crataegus_suksdorfii:0.0015663355)78.3/84:0.0007…
Dtree231	(Malus_×domestica:0.0490403925,((((s08_Crataegus_opaca:0.0000010000,(s01_Crataegus_calpodendron:0.0000010000,s09_Crataegus_crus-galli:0.0000010000)42.7/86:0.0063248096)0/66:0.0000010000,s22_Crataegus_triflora:0.0032085602)81.6/88:0.0026609219,s05_Crataegus_punctata:0.0000010000)99.8/100:0.0462128240,s07_Crataegus_germanica:0.0133890144)98.7/83:0.0320428711,((((s24_Crataegus_suksdorfii:0.047186442…
Dtree232	(Malus_×domestica:0.0123072666,(((((s08_Crataegus_opaca:0.0034224720,((s01_Crataegus_calpodendron:0.0006387103,s22_Crataegus_triflora:0.0016060321)74.5/75:0.0003172665,s09_Crataegus_crus-galli:0.0003188562)79/71:0.0004531980)36.8/49:0.0003229430,s05_Crataegus_punctata:0.0010978456)66.6/51:0.0001807951,((s24_Crataegus_suksdorfii:0.0000010000,s15_Crataegus_suksdorfii:0.0009630678)95.5/89:0.00127627…
Dtree233	(Malus_×domestica:0.0088443574,((((((s08_Crataegus_opaca:0.0029549478,s01_Crataegus_calpodendron:0.0021074242)47.5/73:0.0011731242,(s05_Crataegus_punctata:0.0000010000,s09_Crataegus_crus-galli:0.0015423862)73.4/73:0.0009963995)0/52:0.0000010000,s22_Crataegus_triflora:0.0017047451)69.2/61:0.0011595680,((s24_Crataegus_suksdorfii:0.0015020476,(s02_Crataegus_wilsonii:0.0015450465,s23_Crataegus_nigra:…
Dtree234	(Malus_×domestica:0.0176071303,(((((((s08_Crataegus_opaca:0.0000010000,s05_Crataegus_punctata:0.0000010000)0/59:0.0000010000,((s01_Crataegus_calpodendron:0.0000010000,s09_Crataegus_crus-galli:0.0015810271)84.1/74:0.0015810271,s22_Crataegus_triflora:0.0015810265)0/48:0.0000010000)77.4/61:0.0015823831,(s14_Crataegus_saligna:0.0000010000,(s13_Crataegus_saligna:0.0000010000,s23_Crataegus_nigra:0.0000…
Dtree235	(Malus_×domestica:0.0245608759,s08_Crataegus_opaca:0.0109494586,(((((((s05_Crataegus_punctata:0.0000010000,(s14_Crataegus_saligna:0.0000010000,s23_Crataegus_nigra:0.0019890042)0/41:0.0000010000)0/23:0.0000010000,s09_Crataegus_crus-galli:0.0066135571)0/68:0.0000027139,s22_Crataegus_triflora:0.0000010000)0/32:0.0034461992,s15_Crataegus_suksdorfii:0.0019795788)82.2/41:0.0034159149,s21_Crataegus_mono…
Dtree236	(Malus_×domestica:0.0298272265,(((((((s08_Crataegus_opaca:0.0031789630,s09_Crataegus_crus-galli:0.0037994662)88.5/91:0.0019574471,s21_Crataegus_monogyna:0.0078180648)65.7/51:0.0006182478,s01_Crataegus_calpodendron:0.0054986308)58.4/59:0.0018825961,((((s24_Crataegus_suksdorfii:0.0011558629,s15_Crataegus_suksdorfii:0.0045375737)95.7/98:0.0031676970,s23_Crataegus_nigra:0.0032501828)0/40:0.0000009891…
Dtree237	(Malus_×domestica:0.0169987065,((((s08_Crataegus_opaca:0.0048038121,(s22_Crataegus_triflora:0.0088189369,s09_Crataegus_crus-galli:0.0176272602)0/61:0.0026619221)0/42:0.0000010000,(s05_Crataegus_punctata:0.0037069557,s21_Crataegus_monogyna:0.0022130187)0/23:0.0000010000)0/11:0.0000010000,((((s24_Crataegus_suksdorfii:0.0027113636,s15_Crataegus_suksdorfii:0.0009954316)59.4/62:0.0014802335,s23_Cratae…
Dtree238	(Malus_×domestica:0.0158159569,((((s08_Crataegus_opaca:0.0271426870,s02_Crataegus_wilsonii:0.0242445404)78.2/66:0.0069577233,s23_Crataegus_nigra:0.0057599885)85.8/57:0.0079622999,(((s14_Crataegus_saligna:0.0050754735,s13_Crataegus_saligna:0.0064837894)91.2/75:0.0053487581,s09_Crataegus_crus-galli:0.0082802561)78.8/22:0.0022971615,(s10_Crataegus_brachyacantha:0.0162825856,s07_Crataegus_germanica:0…
Dtree239	(Malus_×domestica:0.0127743083,((((s08_Crataegus_opaca:0.0132103492,((s05_Crataegus_punctata:0.0004861602,(s01_Crataegus_calpodendron:0.0024447988,s22_Crataegus_triflora:0.0007125424)0/71:0.0000010000)0/18:0.0000010000,s09_Crataegus_crus-galli:0.0000010000)0/29:0.0000010000)94.5/91:0.0014598312,(s02_Crataegus_wilsonii:0.0029303527,s21_Crataegus_monogyna:0.0054159616)0/23:0.0000010000)76.4/69:0.00…
Dtree240	(Malus_×domestica:0.0186889865,((((s08_Crataegus_opaca:0.0184966446,s01_Crataegus_calpodendron:0.0075193742)88.3/93:0.0073210507,(s22_Crataegus_triflora:0.0030304820,s09_Crataegus_crus-galli:0.0000010000)77.7/85:0.0016948325)100/92:0.0308603778,((s05_Crataegus_punctata:0.0085576513,(((s24_Crataegus_suksdorfii:0.0000010000,s23_Crataegus_nigra:0.0121514131)87.3/70:0.0026380037,(s15_Crataegus_suksdo…
Dtree241	(Malus_×domestica:0.0357737165,((((((s08_Crataegus_opaca:0.0053864410,s09_Crataegus_crus-galli:0.0060933569)0/52:0.0000010000,s22_Crataegus_triflora:0.0006779576)85.9/70:0.0013865291,(s05_Crataegus_punctata:0.0020318550,(((s24_Crataegus_suksdorfii:0.0000015503,(s15_Crataegus_suksdorfii:0.0000010000,s13_Crataegus_saligna:0.0048195771)99.7/95:0.0085979505)0/42:0.0009387474,(s02_Crataegus_wilsonii:0…
Dtree242	(Malus_×domestica:0.0208413659,((((((s08_Crataegus_opaca:0.0063278591,s02_Crataegus_wilsonii:0.0026024423)0/68:0.0001085100,((s24_Crataegus_suksdorfii:0.0017797678,s15_Crataegus_suksdorfii:0.0000010000)85.5/87:0.0008876133,(((s10_Crataegus_brachyacantha:0.0103940814,s07_Crataegus_germanica:0.0084896228)78.6/65:0.0015836076,s21_Crataegus_monogyna:0.0045045785)76.5/41:0.0008906676,s23_Crataegus_nig…
Dtree243	(Malus_×domestica:0.0083425968,(((s08_Crataegus_opaca:0.0027661643,(s05_Crataegus_punctata:0.0000010000,(((((s24_Crataegus_suksdorfii:0.0009211123,(s15_Crataegus_suksdorfii:0.0027677008,(s02_Crataegus_wilsonii:0.0009216198,s23_Crataegus_nigra:0.0000010000)84.2/81:0.0009211112)0/41:0.0000010000)92.9/88:0.0018434407,(s14_Crataegus_saligna:0.0000010000,s13_Crataegus_saligna:0.0000010000)96.5/96:0.00…
Dtree244	(Malus_×domestica:0.0359996168,(((((s08_Crataegus_opaca:0.0070419288,(s22_Crataegus_triflora:0.0088111399,s09_Crataegus_crus-galli:0.0023930216)45.3/41:0.0010395610)75/38:0.0005961833,s01_Crataegus_calpodendron:0.0035188952)92.9/82:0.0146197341,(s14_Crataegus_saligna:0.0008761117,s13_Crataegus_saligna:0.0030275378)96.9/99:0.0081152219)63.4/58:0.0088125784,((s05_Crataegus_punctata:0.0041069836,s21…
Dtree245	(Malus_×domestica:0.0469294597,(((((((s08_Crataegus_opaca:0.0091747582,(s10_Crataegus_brachyacantha:0.0110962912,s07_Crataegus_germanica:0.0405677636)56.7/49:0.0022809418)98.3/54:0.0154415372,s09_Crataegus_crus-galli:0.0162824504)0/17:0.0000019750,(s05_Crataegus_punctata:0.0000021022,(s24_Crataegus_suksdorfii:0.0210112013,s02_Crataegus_wilsonii:0.0128606485)100/99:0.0390217338)100/85:0.1319978911…
Dtree246	(Malus_×domestica:0.0214425991,(((s08_Crataegus_opaca:0.0031908584,s01_Crataegus_calpodendron:0.0063344894)94.4/70:0.0064348127,s14_Crataegus_saligna:0.0040491021)73.3/43:0.0009005079,s23_Crataegus_nigra:0.0053723399)0/37:0.0002767527,(((((s05_Crataegus_punctata:0.0030356406,s24_Crataegus_suksdorfii:0.0000009972)88.5/93:0.0032006550,s10_Crataegus_brachyacantha:0.0070603248)85.8/76:0.0017277079,((…
Dtree247	(Malus_×domestica:0.0359496102,(((((s08_Crataegus_opaca:0.0015131612,s22_Crataegus_triflora:0.0623335273)66/57:0.0017327197,((s05_Crataegus_punctata:0.0107924343,s09_Crataegus_crus-galli:0.0012465155)90.3/85:0.0025908795,s01_Crataegus_calpodendron:0.0022698068)77.2/59:0.0008529114)93.7/84:0.0031452212,((((s24_Crataegus_suksdorfii:0.0037108306,s15_Crataegus_suksdorfii:0.0000010000)80.5/73:0.000731…
Dtree248	(Malus_×domestica:0.0434780293,((((((s08_Crataegus_opaca:0.0040323381,((((s05_Crataegus_punctata:0.0002527215,s10_Crataegus_brachyacantha:0.0803019586)99.9/97:0.1003884245,s24_Crataegus_suksdorfii:0.0057424194)20/23:0.0053577025,s14_Crataegus_saligna:0.0123944227)59.8/18:0.0011776598,s22_Crataegus_triflora:0.0000010000)0/11:0.0000010000)0/16:0.0000020395,s01_Crataegus_calpodendron:0.0056438789)92…
Dtree249	(Malus_×domestica:0.0189219073,(((((s08_Crataegus_opaca:0.0041674846,(s05_Crataegus_punctata:0.0073243492,s01_Crataegus_calpodendron:0.0041530072)86.4/86:0.0014668777)94.5/93:0.0026055486,((((s24_Crataegus_suksdorfii:0.0012995509,s23_Crataegus_nigra:0.0077954531)0/57:0.0000013809,(s15_Crataegus_suksdorfii:0.0038230162,s22_Crataegus_triflora:0.0020200424)0/44:0.0000010000)0/58:0.0000010000,(s14_Cr…
Dtree250	(Malus_×domestica:0.0089200335,((((s08_Crataegus_opaca:0.0025548865,s01_Crataegus_calpodendron:0.0193797140)96.7/68:0.0051017820,s24_Crataegus_suksdorfii:0.0094379914)92.5/62:0.0049032547,(s15_Crataegus_suksdorfii:0.0251714533,s10_Crataegus_brachyacantha:0.0049264566)94.5/93:0.0057456242)99.2/95:0.0195190924,s07_Crataegus_germanica:0.0107612520)97.4/34:0.0137205383,((s05_Crataegus_punctata:0.0018…
Dtree251	(Malus_×domestica:0.0576401024,(((((s08_Crataegus_opaca:0.0043939906,s24_Crataegus_suksdorfii:0.0017507340)0/30:0.0000010000,(((s05_Crataegus_punctata:0.0026331567,s01_Crataegus_calpodendron:0.0035151231)74.3/64:0.0008746623,(s22_Crataegus_triflora:0.0000010000,s09_Crataegus_crus-galli:0.0052778586)91.3/91:0.0017516922)0/43:0.0000010000,s15_Crataegus_suksdorfii:0.0693539828)90/68:0.0017506049)0/3…
Dtree252	(Malus_×domestica:0.0224186823,((((((((((s08_Crataegus_opaca:0.0019637328,s09_Crataegus_crus-galli:0.0009806755)79.9/79:0.0004850050,s22_Crataegus_triflora:0.0137857969)0/42:0.0000010000,s05_Crataegus_punctata:0.0014657361)90.1/85:0.0009788993,s01_Crataegus_calpodendron:0.0009796481)75.2/72:0.0004871675,s02_Crataegus_wilsonii:0.0014680524)0/30:0.0000010000,(s13_Crataegus_saligna:0.0121178015,s23_…
Dtree253	(Malus_×domestica:0.0072965093,(((((s08_Crataegus_opaca:0.0020733272,(s22_Crataegus_triflora:0.0006639662,s09_Crataegus_crus-galli:0.0026296564)23.8/43:0.0005355476)76.7/64:0.0005750609,s05_Crataegus_punctata:0.0011875371)67/57:0.0005494538,(((s24_Crataegus_suksdorfii:0.0005485554,s15_Crataegus_suksdorfii:0.0005446312)94.6/96:0.0016434371,(s14_Crataegus_saligna:0.0000010000,(s13_Crataegus_saligna…
Dtree254	(Malus_×domestica:0.0243920181,(((((((s08_Crataegus_opaca:0.0008747085,s01_Crataegus_calpodendron:0.0031371369)0/53:0.0000010000,s09_Crataegus_crus-galli:0.0021899787)45.1/59:0.0007770599,s05_Crataegus_punctata:0.0017534384)76.8/57:0.0007710121,s22_Crataegus_triflora:0.0017548126)43.7/64:0.0007815727,(((s24_Crataegus_suksdorfii:0.0000010000,s15_Crataegus_suksdorfii:0.0004348939)86.5/97:0.00106372…
Dtree255	(Malus_×domestica:0.0092138064,(((s08_Crataegus_opaca:0.0009616534,s22_Crataegus_triflora:0.0009617303)0/24:0.0000010000,(s05_Crataegus_punctata:0.0000010000,s09_Crataegus_crus-galli:0.0000010000)0/65:0.0000010000)0/24:0.0000010000,s01_Crataegus_calpodendron:0.0009617595)0/50:0.0000010000,(((((s24_Crataegus_suksdorfii:0.0000010000,s23_Crataegus_nigra:0.0022202701)0/67:0.0000010000,s15_Crataegus_s…
Dtree256	(Malus_×domestica:0.0132802641,(((((((s08_Crataegus_opaca:0.0010434806,s22_Crataegus_triflora:0.0013733850)81.9/90:0.0044000056,s09_Crataegus_crus-galli:0.0079722264)77.4/78:0.0029230555,s01_Crataegus_calpodendron:0.0026594434)0/47:0.0000010000,s05_Crataegus_punctata:0.0033273826)95.9/96:0.0047650169,(((s24_Crataegus_suksdorfii:0.0028299443,s15_Crataegus_suksdorfii:0.0000010000)93.1/85:0.00282342…
Dtree257	(Malus_×domestica:0.0105531391,(((s08_Crataegus_opaca:0.0012752923,(((s05_Crataegus_punctata:0.0000010000,s09_Crataegus_crus-galli:0.0003165518)91.9/96:0.0006333190,s01_Crataegus_calpodendron:0.0006349301)0/75:0.0000010000,s22_Crataegus_triflora:0.0012681243)78.6/82:0.0009486530)99/100:0.0025750050,((((s24_Crataegus_suksdorfii:0.0003166659,s15_Crataegus_suksdorfii:0.0006357935)87.3/82:0.000636502…

## Sheet: IQ-TREE & mafft info
Supplemental Table S2
For definitions of MAFFT algorithms see https://mafft.cbrc.jp/alignment/software/algorithms/algorithms.html
[The following lines comprise the output file "diploid_CDS_loci_ultra-boot-alrt.iqtree"]
IQ-TREE 1.7-beta7 built Dec 15 2018
Partition file name: CDS-mafft
Type of analysis: ModelFinder + tree reconstruction + ultrafast bootstrap (1000 replicates)
Random seed number: 601332
Input data: 15 taxa with 257 partitions and 539926 total sites (0.417156% missing data)
ID Name	Type	Seq	Site	Unique	Infor	Invar	Const	MAFFT algorithm
0 plastome alignment diploid only	DNA	15	129672	1404	496	127702	127702	FFT-NS-2
1 MDP0000000999.diploid.mafft.fsa	DNA	15	1383	71	14	1331	1331	L-INS-i
2 MDP0000006479.diploid.mafft.fsa	DNA	15	1203	61	10	1132	1132	L-INS-i
3 MDP0000029382.diploid.mafft.fsa	DNA	15	1332	135	44	1243	1243	L-INS-i
4 MDP0000037814.diploid.mafft.fsa	DNA	15	1416	157	26	1303	1303	L-INS-i
5 MDP0000088036.diploid.mafft.fsa	DNA	15	2178	106	22	2095	2095	L-INS-i
6 MDP0000119480.diploid.mafft.fsa	DNA	15	3808	246	58	3583	3583	FFT-NS-i
7 MDP0000119811.diploid.mafft.fsa	DNA	15	1671	237	83	1400	1400	L-INS-i
8 MDP0000120381.diploid.mafft.fsa	DNA	15	3432	218	63	3179	3179	FFT-NS-i
9 MDP0000120498.diploid.mafft.fsa	DNA	15	1662	101	21	1545	1545	L-INS-i
10 MDP0000121410.diploid.mafft.fsa	DNA	15	1789	289	52	1565	1565	L-INS-i
11 MDP0000122371.diploid.mafft.fsa	DNA	15	1989	101	14	1922	1922	L-INS-i
12 MDP0000122421.diploid.mafft.fsa	DNA	15	1793	248	119	1560	1560	L-INS-i
13 MDP0000123200.diploid.mafft.fsa	DNA	15	1527	145	19	1418	1418	L-INS-i
14 MDP0000123604.diploid.mafft.fsa	DNA	15	1893	221	106	1690	1690	L-INS-i
15 MDP0000123993.diploid.mafft.fsa	DNA	10	1081	98	16	962	962	L-INS-i
16 MDP0000124006.diploid.mafft.fsa	DNA	15	3738	235	71	3585	3585	FFT-NS-i
17 MDP0000126939.diploid.mafft.fsa	DNA	15	2247	108	37	2120	2120	L-INS-i
18 MDP0000127633.diploid.mafft.fsa	DNA	15	6078	682	225	5414	5414	FFT-NS-i
19 MDP0000128263.diploid.mafft.fsa	DNA	15	1708	262	102	1405	1405	L-INS-i
20 MDP0000128820.diploid.mafft.fsa	DNA	15	1107	242	23	927	927	L-INS-i
21 MDP0000128951.diploid.mafft.fsa	DNA	15	4293	358	85	3979	3979	FFT-NS-i
22 MDP0000129661.diploid.mafft.fsa	DNA	15	3061	165	44	2865	2865	FFT-NS-i
23 MDP0000130769.diploid.mafft.fsa	DNA	15	1443	171	95	1258	1258	L-INS-i
24 MDP0000132524.diploid.mafft.fsa	DNA	15	1870	339	144	1540	1540	L-INS-i
25 MDP0000132849.diploid.mafft.fsa	DNA	15	1152	65	10	1096	1096	L-INS-i
26 MDP0000135135.diploid.mafft.fsa	DNA	15	2316	265	96	2055	2055	L-INS-i
27 MDP0000135680.diploid.mafft.fsa	DNA	15	1637	221	40	1419	1419	L-INS-i
28 MDP0000138109.diploid.mafft.fsa	DNA	15	1539	198	55	1378	1378	L-INS-i
29 MDP0000138862.diploid.mafft.fsa	DNA	15	3108	226	98	2856	2856	L-INS-i
30 MDP0000140404.diploid.mafft.fsa	DNA	15	1821	191	45	1661	1661	L-INS-i
31 MDP0000142103.diploid.mafft.fsa	DNA	15	3016	355	101	2665	2665	L-INS-i
32 MDP0000142485.diploid.mafft.fsa	DNA	15	981	39	9	942	942	L-INS-i
33 MDP0000143280.diploid.mafft.fsa	DNA	15	1536	97	11	1476	1476	L-INS-i
34 MDP0000143554.diploid.mafft.fsa	DNA	15	1998	266	132	1736	1736	L-INS-i
35 MDP0000145531.diploid.mafft.fsa	DNA	15	1866	158	55	1704	1704	L-INS-i
36 MDP0000148978.diploid.mafft.fsa	DNA	15	1641	106	26	1580	1580	L-INS-i
37 MDP0000149290.diploid.mafft.fsa	DNA	15	2925	293	68	2667	2667	L-INS-i
38 MDP0000149371.diploid.mafft.fsa	DNA	15	3224	473	107	2851	2851	FFT-NS-i
39 MDP0000150726.diploid.mafft.fsa	DNA	15	1545	121	28	1433	1433	L-INS-i
40 MDP0000150985.diploid.mafft.fsa	DNA	15	1233	99	21	1158	1158	L-INS-i
41 MDP0000153612.diploid.mafft.fsa	DNA	15	556	115	8	460	460	L-INS-i
42 MDP0000155031.diploid.mafft.fsa	DNA	15	2739	120	61	2550	2550	L-INS-i
43 MDP0000155253.diploid.mafft.fsa	DNA	15	1161	54	11	1120	1120	L-INS-i
44 MDP0000155901.diploid.mafft.fsa	DNA	15	2067	152	39	1918	1918	L-INS-i
45 MDP0000157652.diploid.mafft.fsa	DNA	15	2372	180	47	1848	1848	L-INS-i
46 MDP0000158246.diploid.mafft.fsa	DNA	15	1203	235	88	890	890	L-INS-i
47 MDP0000158353.diploid.mafft.fsa	DNA	15	699	61	12	670	670	L-INS-i
48 MDP0000160444.diploid.mafft.fsa	DNA	15	1689	115	26	1542	1542	L-INS-i
49 MDP0000161046.diploid.mafft.fsa	DNA	15	3398	302	60	3167	3167	FFT-NS-i
50 MDP0000161765.diploid.mafft.fsa	DNA	15	5126	324	162	4675	4675	FFT-NS-i
51 MDP0000162365.diploid.mafft.fsa	DNA	15	2223	96	42	2136	2136	L-INS-i
52 MDP0000162421.diploid.mafft.fsa	DNA	15	2128	316	197	1831	1831	L-INS-i
53 MDP0000163333.diploid.mafft.fsa	DNA	15	1276	147	60	1144	1144	L-INS-i
54 MDP0000165931.diploid.mafft.fsa	DNA	15	1719	230	63	1460	1460	L-INS-i
55 MDP0000167085.diploid.mafft.fsa	DNA	15	1408	203	58	1222	1222	L-INS-i
56 MDP0000177217.diploid.mafft.fsa	DNA	15	2059	233	37	1831	1831	L-INS-i
57 MDP0000177788.diploid.mafft.fsa	DNA	15	2424	204	42	2252	2252	L-INS-i
58 MDP0000178757.diploid.mafft.fsa	DNA	15	2285	113	12	2204	2204	L-INS-i
59 MDP0000179740.diploid.mafft.fsa	DNA	15	954	258	96	726	726	L-INS-i
60 MDP0000179742.diploid.mafft.fsa	DNA	15	1002	109	15	910	910	L-INS-i
61 MDP0000180017.diploid.mafft.fsa	DNA	15	1266	84	27	1177	1177	L-INS-i
62 MDP0000181027.diploid.mafft.fsa	DNA	15	1314	51	20	1251	1251	L-INS-i
63 MDP0000183891.diploid.mafft.fsa	DNA	15	1761	123	19	1662	1662	L-INS-i
64 MDP0000186276.diploid.mafft.fsa	DNA	15	1916	118	30	1779	1779	L-INS-i
65 MDP0000186402.diploid.mafft.fsa	DNA	15	1887	169	41	1762	1762	L-INS-i
66 MDP0000187512.diploid.mafft.fsa	DNA	15	2502	320	124	2168	2168	L-INS-i
67 MDP0000187687.diploid.mafft.fsa	DNA	15	1980	104	27	1861	1861	L-INS-i
68 MDP0000189786.diploid.mafft.fsa	DNA	15	1831	181	69	1590	1590	L-INS-i
69 MDP0000190785.diploid.mafft.fsa	DNA	15	3667	209	63	3396	3396	FFT-NS-i
70 MDP0000192960.diploid.mafft.fsa	DNA	15	1675	278	80	1429	1429	L-INS-i
71 MDP0000193181.diploid.mafft.fsa	DNA	15	2661	103	38	2517	2517	L-INS-i
72 MDP0000193729.diploid.mafft.fsa	DNA	15	1221	159	70	1069	1069	L-INS-i
73 MDP0000194023.diploid.mafft.fsa	DNA	15	4119	84	18	4032	4032	FFT-NS-i
74 MDP0000194397.diploid.mafft.fsa	DNA	15	2529	288	81	2272	2272	L-INS-i
75 MDP0000194587.diploid.mafft.fsa	DNA	15	1473	53	7	1412	1412	L-INS-i
76 MDP0000195048.diploid.mafft.fsa	DNA	15	2742	61	18	2688	2688	L-INS-i
77 MDP0000196256.diploid.mafft.fsa	DNA	15	1797	115	39	1676	1676	L-INS-i
78 MDP0000197366.diploid.mafft.fsa	DNA	15	3405	222	80	3209	3209	FFT-NS-i
79 MDP0000198402.diploid.mafft.fsa	DNA	15	2116	138	43	1990	1990	L-INS-i
80 MDP0000199343.diploid.mafft.fsa	DNA	15	2955	266	99	2671	2671	L-INS-i
81 MDP0000199345.diploid.mafft.fsa	DNA	14	918	89	14	858	858	L-INS-i
82 MDP0000199671.diploid.mafft.fsa	DNA	15	1659	75	29	1582	1582	L-INS-i
83 MDP0000202024.diploid.mafft.fsa	DNA	15	1005	124	34	902	902	L-INS-i
84 MDP0000202750.diploid.mafft.fsa	DNA	15	2676	227	49	2455	2455	L-INS-i
85 MDP0000202929.diploid.mafft.fsa	DNA	15	1866	145	43	1739	1739	L-INS-i
86 MDP0000203534.diploid.mafft.fsa	DNA	15	1977	137	41	1867	1867	L-INS-i
87 MDP0000204069.diploid.mafft.fsa	DNA	15	3057	265	51	2819	2819	L-INS-i
88 MDP0000209432.diploid.mafft.fsa	DNA	15	1817	176	117	1557	1557	L-INS-i
89 MDP0000212123.diploid.mafft.fsa	DNA	15	4381	697	168	3790	3790	FFT-NS-i
90 MDP0000215747.diploid.mafft.fsa	DNA	15	2058	109	46	1927	1927	L-INS-i
91 MDP0000216084.diploid.mafft.fsa	DNA	15	2458	122	25	2331	2331	L-INS-i
92 MDP0000218627.diploid.mafft.fsa	DNA	15	1715	221	83	1487	1487	L-INS-i
93 MDP0000218998.diploid.mafft.fsa	DNA	15	1983	180	42	1865	1865	L-INS-i
94 MDP0000219160.diploid.mafft.fsa	DNA	15	1452	73	17	1379	1379	L-INS-i
95 MDP0000220167.diploid.mafft.fsa	DNA	15	2554	175	53	2347	2347	L-INS-i
96 MDP0000222900.diploid.mafft.fsa	DNA	15	2187	226	58	1976	1976	L-INS-i
97 MDP0000225515.diploid.mafft.fsa	DNA	15	2115	141	27	1968	1968	L-INS-i
98 MDP0000226181.diploid.mafft.fsa	DNA	15	1545	100	14	1449	1449	L-INS-i
99 MDP0000226339.diploid.mafft.fsa	DNA	15	1248	78	21	1163	1163	L-INS-i
100 MDP0000226817.diploid.mafft.fsa	DNA	15	1734	120	24	1636	1636	L-INS-i
101 MDP0000227381.diploid.mafft.fsa	DNA	15	2677	173	107	2440	2440	L-INS-i
102 MDP0000229852.diploid.mafft.fsa	DNA	15	1275	76	9	1200	1200	L-INS-i
103 MDP0000230423.diploid.mafft.fsa	DNA	15	1218	80	18	1146	1146	L-INS-i
104 MDP0000230463.diploid.mafft.fsa	DNA	15	5896	486	116	5449	5449	FFT-NS-i
105 MDP0000230908.diploid.mafft.fsa	DNA	15	1893	230	118	1699	1699	L-INS-i
106 MDP0000231153.diploid.mafft.fsa	DNA	15	2472	240	69	2296	2296	L-INS-i
107 MDP0000231565.diploid.mafft.fsa	DNA	15	2100	104	39	1925	1925	L-INS-i
108 MDP0000232344.diploid.mafft.fsa	DNA	15	3680	330	179	3315	3315	FFT-NS-i
109 MDP0000232990.diploid.mafft.fsa	DNA	15	2559	127	16	2463	2463	L-INS-i
110 MDP0000233667.diploid.mafft.fsa	DNA	15	2001	215	117	1803	1803	L-INS-i
111 MDP0000236078.diploid.mafft.fsa	DNA	15	1476	97	26	1373	1373	L-INS-i
112 MDP0000236635.diploid.mafft.fsa	DNA	15	2101	432	206	1645	1645	L-INS-i
113 MDP0000237525.diploid.mafft.fsa	DNA	5	528	50	4	487	487	L-INS-i
114 MDP0000237536.diploid.mafft.fsa	DNA	15	2546	209	41	2314	2314	L-INS-i
115 MDP0000241389.diploid.mafft.fsa	DNA	15	6877	327	104	6423	6423	FFT-NS-i
116 MDP0000241703.diploid.mafft.fsa	DNA	15	603	29	3	584	584	L-INS-i
117 MDP0000241814.diploid.mafft.fsa	DNA	15	2586	162	26	2396	2396	L-INS-i
118 MDP0000242829.diploid.mafft.fsa	DNA	15	1638	141	23	1541	1541	L-INS-i
119 MDP0000243062.diploid.mafft.fsa	DNA	15	1734	223	69	1503	1503	L-INS-i
120 MDP0000243219.diploid.mafft.fsa	DNA	15	1182	55	17	1118	1118	L-INS-i
121 MDP0000243380.diploid.mafft.fsa	DNA	15	5591	413	144	5033	5033	FFT-NS-i
122 MDP0000244379.diploid.mafft.fsa	DNA	15	1056	55	19	993	993	L-INS-i
123 MDP0000244711.diploid.mafft.fsa	DNA	15	2250	204	88	2069	2069	L-INS-i
124 MDP0000244990.diploid.mafft.fsa	DNA	15	2457	54	19	2407	2407	L-INS-i
125 MDP0000245017.diploid.mafft.fsa	DNA	15	925	158	37	807	807	L-INS-i
126 MDP0000245441.diploid.mafft.fsa	DNA	15	1335	74	18	1266	1266	L-INS-i
127 MDP0000247533.diploid.mafft.fsa	DNA	15	1212	76	23	1099	1099	L-INS-i
128 MDP0000247838.diploid.mafft.fsa	DNA	15	2135	260	78	1857	1857	L-INS-i
129 MDP0000250583.diploid.mafft.fsa	DNA	15	1569	62	23	1494	1494	L-INS-i
130 MDP0000250602.diploid.mafft.fsa	DNA	15	2634	225	81	2410	2410	L-INS-i
131 MDP0000254432.diploid.mafft.fsa	DNA	12	2172	113	17	2046	2046	L-INS-i
132 MDP0000260603.diploid.mafft.fsa	DNA	15	1836	185	71	1687	1687	L-INS-i
133 MDP0000261874.diploid.mafft.fsa	DNA	15	2274	249	124	2002	2002	L-INS-i
134 MDP0000262498.diploid.mafft.fsa	DNA	15	2088	301	72	1843	1843	L-INS-i
135 MDP0000263279.diploid.mafft.fsa	DNA	15	2768	339	52	2434	2434	L-INS-i
136 MDP0000267125.diploid.mafft.fsa	DNA	14	813	172	69	652	652	L-INS-i
137 MDP0000267931.diploid.mafft.fsa	DNA	15	1584	138	80	1439	1439	L-INS-i
138 MDP0000268035.diploid.mafft.fsa	DNA	15	3707	251	73	3478	3478	FFT-NS-i
139 MDP0000268869.diploid.mafft.fsa	DNA	15	2415	157	56	2218	2218	L-INS-i
140 MDP0000268951.diploid.mafft.fsa	DNA	15	1749	165	70	1595	1595	L-INS-i
141 MDP0000270027.diploid.mafft.fsa	DNA	15	827	178	36	672	672	L-INS-i
142 MDP0000270582.diploid.mafft.fsa	DNA	15	2049	83	25	1953	1953	L-INS-i
143 MDP0000273496.diploid.mafft.fsa	DNA	15	1851	83	29	1782	1782	L-INS-i
144 MDP0000275757.diploid.mafft.fsa	DNA	15	2049	111	6	1867	1867	L-INS-i
145 MDP0000276358.diploid.mafft.fsa	DNA	15	950	141	22	851	851	L-INS-i
146 MDP0000281059.diploid.mafft.fsa	DNA	14	1368	115	61	1256	1256	L-INS-i
147 MDP0000284883.diploid.mafft.fsa	DNA	15	3486	193	51	3342	3342	FFT-NS-i
148 MDP0000286087.diploid.mafft.fsa	DNA	15	1110	120	61	990	990	L-INS-i
149 MDP0000286528.diploid.mafft.fsa	DNA	15	3801	157	73	3578	3578	FFT-NS-i
150 MDP0000288685.diploid.mafft.fsa	DNA	15	2189	91	24	2033	2033	L-INS-i
151 MDP0000288971.diploid.mafft.fsa	DNA	13	851	105	17	774	774	L-INS-i
152 MDP0000289110.diploid.mafft.fsa	DNA	15	2088	201	122	1806	1806	L-INS-i
153 MDP0000290263.diploid.mafft.fsa	DNA	15	2244	383	187	1868	1868	L-INS-i
154 MDP0000292167.diploid.mafft.fsa	DNA	15	1245	128	18	1133	1133	L-INS-i
155 MDP0000292963.diploid.mafft.fsa	DNA	9	720	119	18	643	643	L-INS-i
156 MDP0000293828.diploid.mafft.fsa	DNA	15	2043	136	34	1861	1861	L-INS-i
157 MDP0000293910.diploid.mafft.fsa	DNA	15	1605	71	23	1521	1521	L-INS-i
158 MDP0000293911.diploid.mafft.fsa	DNA	15	2038	238	79	1796	1796	L-INS-i
159 MDP0000294429.diploid.mafft.fsa	DNA	15	1971	180	39	1861	1861	L-INS-i
160 MDP0000294660.diploid.mafft.fsa	DNA	15	5100	490	103	4612	4612	FFT-NS-i
161 MDP0000295660.diploid.mafft.fsa	DNA	15	3768	312	173	3433	3433	FFT-NS-i
162 MDP0000296258.diploid.mafft.fsa	DNA	15	1062	66	21	997	997	L-INS-i
163 MDP0000296747.diploid.mafft.fsa	DNA	15	2912	188	26	2658	2658	L-INS-i
164 MDP0000297057.diploid.mafft.fsa	DNA	15	2862	321	117	2595	2595	L-INS-i
165 MDP0000297450.diploid.mafft.fsa	DNA	15	2775	209	119	2514	2514	L-INS-i
166 MDP0000297920.diploid.mafft.fsa	DNA	15	2583	106	37	2426	2426	L-INS-i
167 MDP0000298577.diploid.mafft.fsa	DNA	15	2220	152	77	2050	2050	L-INS-i
168 MDP0000299324.diploid.mafft.fsa	DNA	15	1488	207	42	1325	1325	L-INS-i
169 MDP0000299819.diploid.mafft.fsa	DNA	15	1319	253	93	1073	1073	L-INS-i
170 MDP0000300259.diploid.mafft.fsa	DNA	15	1416	136	48	1252	1252	L-INS-i
171 MDP0000302212.diploid.mafft.fsa	DNA	15	14427	261	174	13728	13728	FFT-NS-2
172 MDP0000302690.diploid.mafft.fsa	DNA	15	1500	135	33	1381	1381	L-INS-i
173 MDP0000303509.diploid.mafft.fsa	DNA	15	1966	257	95	1689	1689	L-INS-i
174 MDP0000303573.diploid.mafft.fsa	DNA	15	2151	93	29	2059	2059	L-INS-i
175 MDP0000303818.diploid.mafft.fsa	DNA	15	4639	700	213	3799	3799	FFT-NS-i
176 MDP0000304061.diploid.mafft.fsa	DNA	15	3907	643	136	3233	3233	FFT-NS-i
177 MDP0000306342.diploid.mafft.fsa	DNA	15	2166	100	30	2049	2049	L-INS-i
178 MDP0000309721.diploid.mafft.fsa	DNA	15	1795	201	104	1560	1560	L-INS-i
179 MDP0000309940.diploid.mafft.fsa	DNA	15	3307	168	65	3017	3017	FFT-NS-i
180 MDP0000311287.diploid.mafft.fsa	DNA	15	2385	102	26	2291	2291	L-INS-i
181 MDP0000311570.diploid.mafft.fsa	DNA	15	3237	363	136	2890	2890	FFT-NS-i
182 MDP0000313521.diploid.mafft.fsa	DNA	15	2595	139	27	2426	2426	L-INS-i
183 MDP0000314016.diploid.mafft.fsa	DNA	15	591	59	38	519	519	L-INS-i
184 MDP0000315843.diploid.mafft.fsa	DNA	15	1446	62	34	1353	1353	L-INS-i
185 MDP0000316281.diploid.mafft.fsa	DNA	14	1461	151	64	1289	1289	L-INS-i
186 MDP0000318891.diploid.mafft.fsa	DNA	15	1599	187	122	1345	1345	L-INS-i
187 MDP0000319015.diploid.mafft.fsa	DNA	15	2730	140	44	2524	2524	L-INS-i
188 MDP0000320337.diploid.mafft.fsa	DNA	15	2325	330	113	2046	2046	L-INS-i
189 MDP0000320465.diploid.mafft.fsa	DNA	15	2739	138	57	2534	2534	L-INS-i
190 MDP0000320480.diploid.mafft.fsa	DNA	15	1095	112	15	1012	1012	L-INS-i
191 MDP0000321007.diploid.mafft.fsa	DNA	15	1870	164	33	1706	1706	L-INS-i
192 MDP0000322282.diploid.mafft.fsa	DNA	15	2966	272	110	2750	2750	L-INS-i
193 MDP0000340590.diploid.mafft.fsa	DNA	15	769	69	20	731	731	L-INS-i
194 MDP0000362000.diploid.mafft.fsa	DNA	15	1464	305	94	1199	1199	L-INS-i
195 MDP0000368315.diploid.mafft.fsa	DNA	14	752	151	44	634	634	L-INS-i
196 MDP0000388292.diploid.mafft.fsa	DNA	15	1500	138	44	1360	1360	L-INS-i
197 MDP0000399562.diploid.mafft.fsa	DNA	15	3450	150	69	3279	3279	FFT-NS-i
198 MDP0000407802.diploid.mafft.fsa	DNA	15	1950	81	26	1857	1857	L-INS-i
199 MDP0000422544.diploid.mafft.fsa	DNA	15	2562	253	140	2352	2352	L-INS-i
200 MDP0000438046.diploid.mafft.fsa	DNA	15	1605	101	23	1510	1510	L-INS-i
201 MDP0000444205.diploid.mafft.fsa	DNA	15	1173	83	70	1068	1068	L-INS-i
202 MDP0000457380.diploid.mafft.fsa	DNA	15	2226	91	24	2126	2126	L-INS-i
203 MDP0000465075.diploid.mafft.fsa	DNA	15	1761	82	26	1679	1679	L-INS-i
204 MDP0000495127.diploid.mafft.fsa	DNA	14	618	94	19	538	538	L-INS-i
205 MDP0000498356.diploid.mafft.fsa	DNA	15	1419	159	73	1288	1288	L-INS-i
206 MDP0000498540.diploid.mafft.fsa	DNA	15	1482	131	57	1370	1370	L-INS-i
207 MDP0000507097.diploid.mafft.fsa	DNA	15	1902	136	94	1724	1724	L-INS-i
208 MDP0000515855.diploid.mafft.fsa	DNA	15	1089	127	41	972	972	L-INS-i
209 MDP0000542871.diploid.mafft.fsa	DNA	15	1581	108	18	1483	1483	L-INS-i
210 MDP0000552558.diploid.mafft.fsa	DNA	15	2103	239	109	1856	1856	L-INS-i
211 MDP0000559909.diploid.mafft.fsa	DNA	15	1233	136	21	1055	1055	L-INS-i
212 MDP0000573835.diploid.mafft.fsa	DNA	15	1917	88	34	1801	1801	L-INS-i
213 MDP0000581832.diploid.mafft.fsa	DNA	15	1437	212	105	1196	1196	L-INS-i
214 MDP0000622335.diploid.mafft.fsa	DNA	11	1158	75	66	1063	1063	L-INS-i
215 MDP0000641885.diploid.mafft.fsa	DNA	15	1623	87	23	1521	1521	L-INS-i
216 MDP0000647348.diploid.mafft.fsa	DNA	15	1485	61	25	1409	1409	L-INS-i
217 MDP0000648669.diploid.mafft.fsa	DNA	15	2340	141	33	2173	2173	L-INS-i
218 MDP0000653877.diploid.mafft.fsa	DNA	15	1485	122	42	1365	1365	L-INS-i
219 MDP0000656101.diploid.mafft.fsa	DNA	15	1632	50	11	1587	1587	L-INS-i
220 MDP0000669032.diploid.mafft.fsa	DNA	15	2603	220	61	2368	2368	L-INS-i
221 MDP0000677476.diploid.mafft.fsa	DNA	15	3168	249	139	2925	2925	FFT-NS-i
222 MDP0000683891.diploid.mafft.fsa	DNA	15	1758	122	33	1636	1636	L-INS-i
223 MDP0000686778.diploid.mafft.fsa	DNA	15	1752	117	26	1661	1661	L-INS-i
224 MDP0000688642.diploid.mafft.fsa	DNA	15	2535	284	85	2202	2202	L-INS-i
225 MDP0000695737.diploid.mafft.fsa	DNA	15	1644	180	94	1441	1441	L-INS-i
226 MDP0000722117.diploid.mafft.fsa	DNA	15	1782	70	10	1687	1687	L-INS-i
227 MDP0000722905.diploid.mafft.fsa	DNA	15	2301	81	25	2215	2215	L-INS-i
228 MDP0000732602.diploid.mafft.fsa	DNA	15	1056	51	19	1010	1010	L-INS-i
229 MDP0000759530.diploid.mafft.fsa	DNA	15	2994	272	195	2696	2696	L-INS-i
230 MDP0000762447.diploid.mafft.fsa	DNA	15	1284	73	20	1221	1221	L-INS-i
231 MDP0000763255.diploid.mafft.fsa	DNA	15	498	111	46	407	407	L-INS-i
232 MDP0000764137.diploid.mafft.fsa	DNA	15	3167	90	31	3048	3048	FFT-NS-i
233 MDP0000776779.diploid.mafft.fsa	DNA	15	2745	92	26	2633	2633	L-INS-i
234 MDP0000782541.diploid.mafft.fsa	DNA	15	636	33	5	612	612	L-INS-i
235 MDP0000792375.diploid.mafft.fsa	DNA	15	740	140	52	485	485	L-INS-i
236 MDP0000795091.diploid.mafft.fsa	DNA	15	1674	123	31	1546	1546	L-INS-i
237 MDP0000799658.diploid.mafft.fsa	DNA	15	1368	133	24	1242	1242	L-INS-i
238 MDP0000819523.diploid.mafft.fsa	DNA	15	1326	189	82	1145	1145	L-INS-i
239 MDP0000825399.diploid.mafft.fsa	DNA	15	2568	172	34	2381	2381	L-INS-i
240 MDP0000832632.diploid.mafft.fsa	DNA	15	1293	150	57	1164	1164	L-INS-i
241 MDP0000834828.diploid.mafft.fsa	DNA	15	1716	145	29	1564	1564	L-INS-i
242 MDP0000835812.diploid.mafft.fsa	DNA	15	1147	73	14	1078	1078	L-INS-i
243 MDP0000842314.diploid.mafft.fsa	DNA	15	1101	51	10	1057	1057	L-INS-i
244 MDP0000846265.diploid.mafft.fsa	DNA	15	1609	219	94	1415	1415	L-INS-i
245 MDP0000860563.diploid.mafft.fsa	DNA	15	2172	402	292	1713	1713	L-INS-i
246 MDP0000864705.diploid.mafft.fsa	DNA	15	1839	138	53	1666	1666	L-INS-i
247 MDP0000880187.diploid.mafft.fsa	DNA	15	1824	184	42	1617	1617	L-INS-i
248 MDP0000881654.diploid.mafft.fsa	DNA	15	1342	161	42	1102	1102	L-INS-i
249 MDP0000881951.diploid.mafft.fsa	DNA	15	2277	171	32	2143	2143	L-INS-i
250 MDP0000888429.diploid.mafft.fsa	DNA	15	3498	337	207	3170	3170	FFT-NS-i
251 MDP0000897836.diploid.mafft.fsa	DNA	15	1146	102	27	956	956	L-INS-i
252 MDP0000898700.diploid.mafft.fsa	DNA	15	2058	121	22	1912	1912	L-INS-i
253 MDP0000900186.diploid.mafft.fsa	DNA	15	2124	77	19	2046	2046	L-INS-i
254 MDP0000918616.diploid.mafft.fsa	DNA	15	3079	151	34	2915	2915	FFT-NS-i
255 MDP0000928674.diploid.mafft.fsa	DNA	15	1506	43	5	1474	1474	L-INS-i
256 MDP0000929061.diploid.mafft.fsa	DNA	15	1630	115	37	1527	1527	L-INS-i
257 MDP0000950533.diploid.mafft.fsa	DNA	15	3801	98	47	3656	3656	FFT-NS-i
Column meanings:
Unique: Number of unique site patterns
Infor: Number of parsimony-informative sites
Invar: Number of invariant sites
Const: Number of constant sites (can be subset of invariant sites)
ModelFinder
----------------
Best-fit model according to BIC: HKY+F+I:MDP0000000999.diploid.mafft.fsa,HKY+F:MDP0000006479.diploid.mafft.fsa,K2P+I:MDP0000029382.diploid.mafft.fsa,K3Pu+F+G4:MDP0000037814.diploid.mafft.fsa,HKY+F+I:MDP0000088036.diploid.mafft.fsa,HKY+F+I:MDP0000119480.diploid.mafft.fsa,TPM2+F+I:MDP0000119811.diploid.mafft.fsa,TN+F+I:MDP0000120381.diploid.mafft.fsa,HKY+F+G4:MDP0000120498.diploid.mafft.fsa,HKY+F+I…
List of best-fit models per partition:
ID Model	LogL	AIC		w-AIC	AICc		w-AICc	BIC	+	w-BIC
0 K3Pu+F+I	-193041	386147	-	0.0271	386147	-	0.0271	386470	+	0.994
1 HKY+F+I	-2299.7	4663.41	+	7.47e-317	4664.98	+	4.73e-317	4830.84	+	4.06e-320
2 HKY+F	-2163.01	4388.01	+	7.47e-317	4389.7	+	4.73e-317	4545.88	+	4.06e-320
3 K2P+I	-2543.51	5145.02	+	7.47e-317	5146.35	+	4.73e-317	5295.66	+	4.06e-320
4 K3Pu+F+G4	-2799.3	5664.61	+	7.47e-317	5666.23	+	4.73e-317	5838.04	+	4.06e-320
5 HKY+F+I	-3680.1	7424.19	+	7.47e-317	7425.18	+	4.73e-317	7606.15	+	4.06e-320
6 HKY+F+I	-7064.44	14192.9	+	7.47e-317	14193.5	+	4.73e-317	14392.7	+	4.06e-320
7 TPM2+F+I	-4274.17	8614.34	+	7.47e-317	8615.72	+	4.73e-317	8793.24	+	4.06e-320
8 TN+F+I	-6784.51	13635	+	7.47e-317	13635.7	+	4.73e-317	13837.7	+	4.06e-320
9 HKY+F+G4	-3142.18	6348.36	+	7.47e-317	6349.65	+	4.73e-317	6521.66	+	4.06e-320
10 HKY+F+I	-4237.35	8538.71	+	7.47e-317	8539.91	+	4.73e-317	8714.37	+	4.06e-320
11 HKY+F+I	-3269.61	6603.23	+	7.47e-317	6604.31	+	4.73e-317	6782.28	+	4.06e-320
12 TNe+I	-4334.89	8729.77	+	7.47e-317	8730.83	+	4.73e-317	8894.52	+	4.06e-320
13 HKY+F+I	-2886.34	5836.68	+	7.47e-317	5838.09	+	4.73e-317	6007.27	+	4.06e-320
14 HKY+F+I	-4247.24	8558.48	+	7.47e-317	8559.62	+	4.73e-317	8735.95	+	4.06e-320
15 HKY+F	-2243.32	4528.65	+	7.47e-317	4529.52	+	4.73e-317	4633.34	+	4.06e-320
16 K2P+R2	-6573.15	13206.3	+	7.47e-317	13206.8	+	4.73e-317	13393.1	+	4.06e-320
17 TPM3+F+I	-4059.72	8185.43	+	7.47e-317	8186.45	+	4.73e-317	8374.11	+	4.06e-320
18 HKY+F+R2	-14358.8	28783.7	+	7.47e-317	28784.1	+	4.73e-317	29005.2	+	4.06e-320
19 TVMe+G4	-4593.56	9251.13	+	7.47e-317	9252.39	+	4.73e-317	9425.31	+	4.06e-320
20 HKY+F+I	-2582.8	5229.61	+	7.47e-317	5231.57	+	4.73e-317	5389.91	+	4.06e-320
21 HKY+F+R2	-8411.58	16889.2	+	7.47e-317	16889.7	+	4.73e-317	17099.2	+	4.06e-320
22 K2P+R2	-5950.95	11961.9	+	7.47e-317	11962.5	+	4.73e-317	12142.7	+	4.06e-320
23 K2P+R2	-3440.57	6941.14	+	7.47e-317	6942.45	+	4.73e-317	7099.37	+	4.06e-320
24 TN+F+R2	-5196.47	10460.9	+	7.47e-317	10462.2	+	4.73e-317	10649.1	+	4.06e-320
25 K2P	-2016.42	4088.84	+	7.47e-317	4090.29	+	4.73e-317	4230.22	+	4.06e-320
26 HKY+F+I	-5286.72	10637.4	+	7.47e-317	10638.4	+	4.73e-317	10821.4	+	4.06e-320
27 HKY+F+G4	-3835.45	7734.91	+	7.47e-317	7736.23	+	4.73e-317	7907.73	+	4.06e-320
28 K2P+R2	-3540.64	7141.28	+	7.47e-317	7142.52	+	4.73e-317	7301.45	+	4.06e-320
29 HKY+F+G4	-6333.06	12730.1	+	7.47e-317	12730.8	+	4.73e-317	12923.5	+	4.06e-320
30 K2P+R2	-3875.34	7810.69	+	7.47e-317	7811.72	+	4.73e-317	7975.9	+	4.06e-320
31 TN+F+R2	-6821.15	13710.3	+	7.47e-317	13711.1	+	4.73e-317	13914.7	+	4.06e-320
32 K2P	-1673.74	3403.47	+	7.47e-317	3405.18	+	4.73e-317	3540.35	+	4.06e-320
33 K2P	-2581.18	5218.36	+	7.47e-317	5219.44	+	4.73e-317	5367.8	+	4.06e-320
34 K2P+G4	-5089.55	10237.1	+	7.47e-317	10238	+	4.73e-317	10399.5	+	4.06e-320
35 HKY+F+G4	-3758.66	7581.31	+	7.47e-317	7582.46	+	4.73e-317	7758.32	+	4.06e-320
36 HKY+F+I	-2754.99	5573.99	+	7.47e-317	5575.3	+	4.73e-317	5746.89	+	4.06e-320
37 HKY+F+G4	-5941.71	11947.4	+	7.47e-317	11948.2	+	4.73e-317	12138.8	+	4.06e-320
38 TPM2u+F+R2	-7342.7	14753.4	+	7.47e-317	14754.2	+	4.73e-317	14960.1	+	4.06e-320
39 K2P+I	-2972.32	6002.63	+	7.47e-317	6003.78	+	4.73e-317	6157.57	+	4.06e-320
40 HKY+F+I	-2297.3	4658.6	+	7.47e-317	4660.36	+	4.73e-317	4822.35	+	4.06e-320
41 HKY+F+I	-1305.38	2674.76	+	7.47e-317	2678.8	+	4.73e-317	2813.03	+	4.06e-320
42 HKY+F+I	-5374.58	10813.2	+	7.47e-317	10813.9	+	4.73e-317	11002.5	+	4.06e-320
43 TN+F	-1894.75	3853.49	+	7.47e-317	3855.36	+	4.73e-317	4015.32	+	4.06e-320
44 HKY+F+R2	-4144.44	8354.88	+	7.47e-317	8355.99	+	4.73e-317	8540.8	+	4.06e-320
45 HKY+F+I	-5749.84	11563.7	+	7.47e-317	11564.6	+	4.73e-317	11748.4	+	4.06e-320
46 TIM3+F+R2	-3916.68	7903.35	+	7.47e-317	7905.51	+	4.73e-317	8081.59	+	4.06e-320
47 K2P+I	-1202.46	2462.91	+	7.47e-317	2465.51	+	4.73e-317	2594.85	+	4.06e-320
48 HKY+F+R2	-3461.53	6989.06	+	7.47e-317	6990.42	+	4.73e-317	7168.32	+	4.06e-320
49 TIM2e+R2	-6731.45	13526.9	+	7.47e-317	13527.5	+	4.73e-317	13723.1	+	4.06e-320
50 TIM3+F+R2	-11065.9	22201.7	+	7.47e-317	22202.2	+	4.73e-317	22430.7	+	4.06e-320
51 HKY+F+I	-3803.05	7670.1	+	7.47e-317	7671.07	+	4.73e-317	7852.72	+	4.06e-320
52 HKY+F+I	-5755.56	11575.1	+	7.47e-317	11576.1	+	4.73e-317	11756.3	+	4.06e-320
53 HKY+F+I	-2881.58	5827.15	+	7.47e-317	5828.85	+	4.73e-317	5992	+	4.06e-320
54 TPM3u+F+R2	-4457.1	8982.19	+	7.47e-317	8983.61	+	4.73e-317	9167.48	+	4.06e-320
55 HKY+F+R2	-3445.56	6957.12	+	7.47e-317	6958.76	+	4.73e-317	7130.37	+	4.06e-320
56 K2P+G4	-4444.32	8946.65	+	7.47e-317	8947.5	+	4.73e-317	9109.92	+	4.06e-320
57 HKY+F+I	-4702.08	9468.15	+	7.47e-317	9469.03	+	4.73e-317	9653.53	+	4.06e-320
58 TN+F+G4	-3729.3	7524.61	+	7.47e-317	7525.6	+	4.73e-317	7713.83	+	4.06e-320
59 HKY+F+G4	-3152.2	6368.4	+	7.47e-317	6370.69	+	4.73e-317	6523.94	+	4.06e-320
60 HKY+F+G4	-2041.13	4146.27	+	7.47e-317	4148.45	+	4.73e-317	4303.38	+	4.06e-320
61 HKY+F+G4	-2426	4915.99	+	7.47e-317	4917.71	+	4.73e-317	5080.59	+	4.06e-320
62 TN+F+I	-2296.89	4659.77	+	7.47e-317	4661.52	+	4.73e-317	4830.74	+	4.06e-320
63 HKY+F+I	-3151.52	6367.05	+	7.47e-317	6368.27	+	4.73e-317	6542.2	+	4.06e-320
64 K2P	-3676.57	7409.15	+	7.47e-317	7410.01	+	4.73e-317	7564.77	+	4.06e-320
65 HKY+F+I	-3651.14	7366.28	+	7.47e-317	7367.42	+	4.73e-317	7543.65	+	4.06e-320
66 HKY+F+R2	-5903.49	11873	+	7.47e-317	11873.9	+	4.73e-317	12065.2	+	4.06e-320
67 K2P+I	-3659.44	7376.88	+	7.47e-317	7377.77	+	4.73e-317	7539.01	+	4.06e-320
68 HKY+F+G4	-4294.72	8653.44	+	7.47e-317	8654.62	+	4.73e-317	8829.85	+	4.06e-320
69 HKY+F+R2	-7455.77	14977.5	+	7.47e-317	14978.2	+	4.73e-317	15182.4	+	4.06e-320
70 K2P+G4	-4187.8	8433.59	+	7.47e-317	8434.65	+	4.73e-317	8590.88	+	4.06e-320
71 HKY+F+G4	-4774.91	9613.82	+	7.47e-317	9614.63	+	4.73e-317	9802.19	+	4.06e-320
72 K2P+R2	-2965.63	5991.27	+	7.47e-317	5992.83	+	4.73e-317	6144.49	+	4.06e-320
73 HKY+F	-6306.38	12674.8	+	7.47e-317	12675.2	+	4.73e-317	12870.8	+	4.06e-320
74 HKY+F+I	-5658.64	11381.3	+	7.47e-317	11382.1	+	4.73e-317	11568	+	4.06e-320
75 HKY+F	-2497.53	5057.06	+	7.47e-317	5058.44	+	4.73e-317	5221.21	+	4.06e-320
76 K2P+I	-4305.81	8669.62	+	7.47e-317	8670.27	+	4.73e-317	8841.2	+	4.06e-320
77 HKY+F+G4	-3396.75	6857.51	+	7.47e-317	6858.71	+	4.73e-317	7033.31	+	4.06e-320
78 HKY+F+I	-6262.19	12588.4	+	7.47e-317	12589	+	4.73e-317	12784.6	+	4.06e-320
79 HKY+F+I	-3922.48	7908.97	+	7.47e-317	7909.98	+	4.73e-317	8090	+	4.06e-320
80 HKY+F+I	-6477.9	13019.8	+	7.47e-317	13020.5	+	4.73e-317	13211.5	+	4.06e-320
81 K2P+G4	-1648.39	3350.77	+	7.47e-317	3352.47	+	4.73e-317	3480.97	+	4.06e-320
82 K2P+I	-2999.76	6057.53	+	7.47e-317	6058.6	+	4.73e-317	6214.53	+	4.06e-320
83 F81+F+G4	-2161.26	4384.53	+	7.47e-317	4386.57	+	4.73e-317	4536.82	+	4.06e-320
84 TN+F+R2	-5471.63	11011.3	+	7.47e-317	11012.2	+	4.73e-317	11211.6	+	4.06e-320
85 HKY+F+I	-3627.45	7318.9	+	7.47e-317	7320.05	+	4.73e-317	7495.9	+	4.06e-320
86 K2P+I	-3807.06	7672.11	+	7.47e-317	7673.01	+	4.73e-317	7834.2	+	4.06e-320
87 HKY+F+R2	-5991.93	12049.9	+	7.47e-317	12050.6	+	4.73e-317	12248.7	+	4.06e-320
88 K2P+R2	-4702.74	9465.48	+	7.47e-317	9466.52	+	4.73e-317	9630.62	+	4.06e-320
89 HKY+F+R2	-10807.7	21681.4	+	7.47e-317	21681.9	+	4.73e-317	21892.1	+	4.06e-320
90 HKY+F+I	-3945.55	7955.1	+	7.47e-317	7956.14	+	4.73e-317	8135.24	+	4.06e-320
91 HKY+F+I	-4442.01	8948.02	+	7.47e-317	8948.89	+	4.73e-317	9133.85	+	4.06e-320
92 HKY+F+I	-4022.67	8109.35	+	7.47e-317	8110.6	+	4.73e-317	8283.66	+	4.06e-320
93 K3P+I	-3698.41	7456.83	+	7.47e-317	7457.78	+	4.73e-317	7624.6	+	4.06e-320
94 K2P+I	-2590.62	5239.25	+	7.47e-317	5240.47	+	4.73e-317	5392.39	+	4.06e-320
95 HKY+F+I	-5181.44	10426.9	+	7.47e-317	10427.7	+	4.73e-317	10613.9	+	4.06e-320
96 HKY+F+R2	-4736.37	9538.73	+	7.47e-317	9539.78	+	4.73e-317	9726.51	+	4.06e-320
97 HKY+F+I	-4125.08	8314.15	+	7.47e-317	8315.17	+	4.73e-317	8495.17	+	4.06e-320
98 K2P+I	-2837.27	5732.54	+	7.47e-317	5733.69	+	4.73e-317	5887.48	+	4.06e-320
99 K2P	-2376.25	4808.5	+	7.47e-317	4809.83	+	4.73e-317	4952.12	+	4.06e-320
100 K2P	-3145.96	6347.92	+	7.47e-317	6348.88	+	4.73e-317	6500.75	+	4.06e-320
101 HKY+F+R2	-5735.94	11537.9	+	7.47e-317	11538.7	+	4.73e-317	11732.3	+	4.06e-320
102 K2P	-2325.78	4707.56	+	7.47e-317	4708.86	+	4.73e-317	4851.77	+	4.06e-320
103 HKY+F+I	-2222.74	4509.48	+	7.47e-317	4511.27	+	4.73e-317	4672.84	+	4.06e-320
104 HKY+F+I	-11759.5	23583.1	+	7.47e-317	23583.4	+	4.73e-317	23796.9	+	4.06e-320
105 HKY+F+I	-4075.04	8214.07	+	7.47e-317	8215.21	+	4.73e-317	8391.54	+	4.06e-320
106 K2P+I	-4787.72	9633.43	+	7.47e-317	9634.14	+	4.73e-317	9802	+	4.06e-320
107 HKY+F+G4	-4120.89	8305.77	+	7.47e-317	8306.79	+	4.73e-317	8486.56	+	4.06e-320
108 TIM3+F+G4	-8170.97	16409.9	+	7.47e-317	16410.6	+	4.73e-317	16621.1	+	4.06e-320
109 HKY+F+I	-4321.48	8706.95	+	7.47e-317	8707.79	+	4.73e-317	8894.07	+	4.06e-320
110 HKY+F+R2	-4408.71	8883.41	+	7.47e-317	8884.55	+	4.73e-317	9068.26	+	4.06e-320
111 HKY+F+I	-2810.28	5684.56	+	7.47e-317	5686.02	+	4.73e-317	5854.06	+	4.06e-320
112 K2P+R2	-6583.73	13227.5	+	7.47e-317	13228.4	+	4.73e-317	13397	+	4.06e-320
113 F81+F	-928.151	1876.3	+	7.47e-317	1876.73	+	4.73e-317	1918.99	+	4.06e-320
114 HKY+F+I	-5210.12	10484.2	+	7.47e-317	10485.1	+	4.73e-317	10671.2	+	4.06e-320
115 HKY+F+R2	-13081.2	26228.4	+	7.47e-317	26228.7	+	4.73e-317	26454	+	4.06e-320
116 K2P	-978.488	2012.98	+	7.47e-317	2015.81	+	4.73e-317	2136.23	+	4.06e-320
117 HKY+F+G4	-4851.59	9767.18	+	7.47e-317	9768.01	+	4.73e-317	9954.63	+	4.06e-320
118 K2P+I	-3073.09	6204.18	+	7.47e-317	6205.26	+	4.73e-317	6360.81	+	4.06e-320
119 TPM3u+F+I	-4246.96	8559.92	+	7.47e-317	8561.24	+	4.73e-317	8740.04	+	4.06e-320
120 TPM3+F+I	-2126.31	4318.63	+	7.47e-317	4320.58	+	4.73e-317	4486.1	+	4.06e-320
121 HKY+F+G4	-12199.9	24463.8	+	7.47e-317	24464.2	+	4.73e-317	24675.9	+	4.06e-320
122 HKY+F+I	-1938.76	3941.52	+	7.47e-317	3943.59	+	4.73e-317	4100.31	+	4.06e-320
123 TN+F+R2	-4795.82	9659.64	+	7.47e-317	9660.71	+	4.73e-317	9854.07	+	4.06e-320
124 HKY+F	-3789.15	7640.29	+	7.47e-317	7641.11	+	4.73e-317	7820.3	+	4.06e-320
125 K2P+I	-2147.27	4352.55	+	7.47e-317	4354.49	+	4.73e-317	4492.61	+	4.06e-320
126 TPM3u+F+I	-2411.37	4888.75	+	7.47e-317	4890.47	+	4.73e-317	5060.24	+	4.06e-320
127 TNe+G4	-2458.91	4977.82	+	7.47e-317	4979.39	+	4.73e-317	5130.82	+	4.06e-320
128 HKY+F+R2	-5139.5	10345	+	7.47e-317	10346.1	+	4.73e-317	10532	+	4.06e-320
129 HKY+F	-2766.64	5595.28	+	7.47e-317	5596.57	+	4.73e-317	5761.38	+	4.06e-320
130 TN+F+I	-5536.37	11138.7	+	7.47e-317	11139.6	+	4.73e-317	11332.7	+	4.06e-320
131 HKY+F	-3849.82	7749.65	+	7.47e-317	7750.26	+	4.73e-317	7891.74	+	4.06e-320
132 HKY+F+R2	-3933	7932	+	7.47e-317	7933.24	+	4.73e-317	8114	+	4.06e-320
133 HKY+F+G4	-5186.88	10437.8	+	7.47e-317	10438.7	+	4.73e-317	10621.1	+	4.06e-320
134 K2P+R2	-4943.83	9947.66	+	7.47e-317	9948.56	+	4.73e-317	10117	+	4.06e-320
135 HKY+F+R2	-5902.92	11871.8	+	7.47e-317	11872.7	+	4.73e-317	12067.4	+	4.06e-320
136 TPM2+F	-2070.41	4200.83	+	7.47e-317	4203.21	+	4.73e-317	4341.85	+	4.06e-320
137 K3Pu+F+I	-3359.86	6785.72	+	7.47e-317	6787.16	+	4.73e-317	6962.85	+	4.06e-320
138 TPM3u+F+R2	-7029.1	14126.2	+	7.47e-317	14126.8	+	4.73e-317	14337.6	+	4.06e-320
139 K2P+R2	-5010.77	10081.5	+	7.47e-317	10082.3	+	4.73e-317	10255.2	+	4.06e-320
140 HKY+F+R2	-3909.63	7885.26	+	7.47e-317	7886.56	+	4.73e-317	8065.66	+	4.06e-320
141 HKY+F+G4	-2226.72	4517.45	+	7.47e-317	4520.11	+	4.73e-317	4668.42	+	4.06e-320
142 HKY+F+I	-3615.36	7294.72	+	7.47e-317	7295.77	+	4.73e-317	7474.73	+	4.06e-320
143 HKY+F+I	-3149.86	6363.73	+	7.47e-317	6364.89	+	4.73e-317	6540.48	+	4.06e-320
144 HKY+F	-3727.21	7516.41	+	7.47e-317	7517.4	+	4.73e-317	7690.79	+	4.06e-320
145 JC+R2	-2055.52	4169.03	+	7.47e-317	4170.93	+	4.73e-317	4309.87	+	4.06e-320
146 K2P+I	-2757.79	5569.59	+	7.47e-317	5570.72	+	4.73e-317	5710.56	+	4.06e-320
147 HKY+F+I	-5989.29	12042.6	+	7.47e-317	12043.2	+	4.73e-317	12239.6	+	4.06e-320
148 TPM3u+F+R2	-2590.77	5249.55	+	7.47e-317	5251.76	+	4.73e-317	5419.96	+	4.06e-320
149 HKY+F+I	-7115.67	14295.3	+	7.47e-317	14295.9	+	4.73e-317	14495.1	+	4.06e-320
150 HKY+F+G4	-4030.14	8124.28	+	7.47e-317	8125.26	+	4.73e-317	8306.4	+	4.06e-320
151 K2P+I	-1750.53	3551.06	+	7.47e-317	3552.64	+	4.73e-317	3669.72	+	4.06e-320
152 K2P+G4	-4770.49	9598.97	+	7.47e-317	9599.82	+	4.73e-317	9762.65	+	4.06e-320
153 HKY+F+R2	-6205.94	12477.9	+	7.47e-317	12478.9	+	4.73e-317	12666.5	+	4.06e-320
154 HKY+F	-2483.38	5028.75	+	7.47e-317	5030.39	+	4.73e-317	5187.68	+	4.06e-320
155 K2P	-1406.69	2845.38	+	7.47e-317	2846.16	+	4.73e-317	2918.65	+	4.06e-320
156 HKY+F+G4	-4159.21	8382.42	+	7.47e-317	8383.47	+	4.73e-317	8562.33	+	4.06e-320
157 HKY+F+I	-2916.99	5897.97	+	7.47e-317	5899.31	+	4.73e-317	6070.16	+	4.06e-320
158 HKY+F+I	-4622.52	9309.03	+	7.47e-317	9310.09	+	4.73e-317	9488.86	+	4.06e-320
159 HKY+F+R2	-3654.9	7375.81	+	7.47e-317	7376.97	+	4.73e-317	7560.16	+	4.06e-320
160 HKY+F+G4	-10504.4	21072.8	+	7.47e-317	21073.2	+	4.73e-317	21281.9	+	4.06e-320
161 HKY+F+R2	-8371.25	16808.5	+	7.47e-317	16809.1	+	4.73e-317	17014.2	+	4.06e-320
162 HKY+F+G4	-1968.66	4001.31	+	7.47e-317	4003.36	+	4.73e-317	4160.28	+	4.06e-320
163 HKY+F+G4	-5612.82	11289.6	+	7.47e-317	11290.4	+	4.73e-317	11480.9	+	4.06e-320
164 TN+F+R2	-6229.15	12526.3	+	7.47e-317	12527.1	+	4.73e-317	12728.9	+	4.06e-320
165 HKY+F+I	-6027.94	12119.9	+	7.47e-317	12120.6	+	4.73e-317	12309.6	+	4.06e-320
166 HKY+F+G4	-4748.5	9561	+	7.47e-317	9561.83	+	4.73e-317	9748.42	+	4.06e-320
167 K2P+G4	-4444.19	8946.38	+	7.47e-317	8947.17	+	4.73e-317	9111.83	+	4.06e-320
168 HKY+F+I	-3352.24	6768.47	+	7.47e-317	6769.92	+	4.73e-317	6938.24	+	4.06e-320
169 K2P+G4	-3883.59	7825.19	+	7.47e-317	7826.54	+	4.73e-317	7975.54	+	4.06e-320
170 K2P+R2	-3314.97	6689.94	+	7.47e-317	6691.28	+	4.73e-317	6847.6	+	4.06e-320
171 HKY+F+G4	-25361.6	50787.1	+	7.47e-317	50787.3	+	4.73e-317	51029.6	+	4.06e-320
172 TN+F+G4	-2940.36	5946.72	+	7.47e-317	5948.25	+	4.73e-317	6122.06	+	4.06e-320
173 HKY+F+R2	-4785.62	9637.24	+	7.47e-317	9638.4	+	4.73e-317	9821.5	+	4.06e-320
174 TN+F+I	-3788.2	7642.4	+	7.47e-317	7643.46	+	4.73e-317	7829.63	+	4.06e-320
175 HKY+F+G4	-12173.4	24410.7	+	7.47e-317	24411.2	+	4.73e-317	24616.9	+	4.06e-320
176 HKY+F+R2	-10412.8	20891.7	+	7.47e-317	20892.3	+	4.73e-317	21098.6	+	4.06e-320
177 HKY+F+I	-4001.62	8067.25	+	7.47e-317	8068.24	+	4.73e-317	8249.03	+	4.06e-320
178 K2P+G4	-4408.37	8874.74	+	7.47e-317	8875.73	+	4.73e-317	9034.03	+	4.06e-320
179 HKY+F+I	-6801.49	13667	+	7.47e-317	13667.6	+	4.73e-317	13862.3	+	4.06e-320
180 TN+F+I	-4100.54	8267.09	+	7.47e-317	8268.04	+	4.73e-317	8457.73	+	4.06e-320
181 TN+F+R2	-7604.23	15276.5	+	7.47e-317	15277.2	+	4.73e-317	15483.3	+	4.06e-320
182 HKY+F+I	-4712.28	9488.56	+	7.47e-317	9489.39	+	4.73e-317	9676.13	+	4.06e-320
183 K2P	-1287.63	2631.26	+	7.47e-317	2634.15	+	4.73e-317	2753.95	+	4.06e-320
184 TN+F+I	-2683.63	5433.27	+	7.47e-317	5434.86	+	4.73e-317	5607.39	+	4.06e-320
185 TNe+I	-3363.63	6783.26	+	7.47e-317	6784.39	+	4.73e-317	6931.29	+	4.06e-320
186 K3P+G4	-4165.2	8390.41	+	7.47e-317	8391.59	+	4.73e-317	8551.72	+	4.06e-320
187 HKY+F+G4	-4969.25	10002.5	+	7.47e-317	10003.3	+	4.73e-317	10191.7	+	4.06e-320
188 HKY+F+R2	-5786.75	11639.5	+	7.47e-317	11640.5	+	4.73e-317	11829.3	+	4.06e-320
189 HKY+F+I	-5447.79	10959.6	+	7.47e-317	10960.4	+	4.73e-317	11148.9	+	4.06e-320
190 K2P+I	-2180.77	4419.54	+	7.47e-317	4421.17	+	4.73e-317	4564.49	+	4.06e-320
191 HKY+F+I	-3733.13	7530.25	+	7.47e-317	7531.4	+	4.73e-317	7707.33	+	4.06e-320
192 HKY+F+I	-5976.58	12017.2	+	7.47e-317	12017.9	+	4.73e-317	12209	+	4.06e-320
193 JC+G4	-1361.78	2779.56	+	7.47e-317	2781.76	+	4.73e-317	2909.62	+	4.06e-320
194 K2P+R2	-4350.64	8761.28	+	7.47e-317	8762.58	+	4.73e-317	8919.94	+	4.06e-320
195 TPM3u+F+R2	-1943.52	3951.04	+	7.47e-317	3953.97	+	4.73e-317	4098.97	+	4.06e-320
196 K2P+I	-3205.43	6468.86	+	7.47e-317	6470.05	+	4.73e-317	6622.95	+	4.06e-320
197 HKY+F+I	-6285.77	12635.5	+	7.47e-317	12636.2	+	4.73e-317	12832.2	+	4.06e-320
198 TN+F+G4	-3419.05	6904.11	+	7.47e-317	6905.28	+	4.73e-317	7088.1	+	4.06e-320
199 TN+F+R2	-5699.51	11467	+	7.47e-317	11468	+	4.73e-317	11665.9	+	4.06e-320
200 HKY+F+G4	-2951.01	5966.03	+	7.47e-317	5967.37	+	4.73e-317	6138.22	+	4.06e-320
201 K2P+I	-2465.9	4989.79	+	7.47e-317	4991.31	+	4.73e-317	5136.74	+	4.06e-320
202 TNe+I	-3949.53	7959.07	+	7.47e-317	7959.92	+	4.73e-317	8130.31	+	4.06e-320
203 HKY+F+I	-3126.92	6317.85	+	7.47e-317	6319.07	+	4.73e-317	6493	+	4.06e-320
204 K2P+I	-1432.87	2919.74	+	7.47e-317	2922.3	+	4.73e-317	3039.26	+	4.06e-320
205 HKY+F+I	-3179.93	6423.87	+	7.47e-317	6425.39	+	4.73e-317	6592.11	+	4.06e-320
206 HKY+F+I	-3060.28	6184.56	+	7.47e-317	6186.02	+	4.73e-317	6354.2	+	4.06e-320
207 HKY+F+I	-4072.66	8209.32	+	7.47e-317	8210.45	+	4.73e-317	8386.94	+	4.06e-320
208 K3Pu+F+I	-2499.48	5064.96	+	7.47e-317	5067.08	+	4.73e-317	5229.73	+	4.06e-320
209 F81+F+I	-2798.53	5659.06	+	7.47e-317	5660.34	+	4.73e-317	5825.4	+	4.06e-320
210 HKY+F+I+G4	-5297.71	10661.4	+	7.47e-317	10662.5	+	4.73e-317	10847.9	+	4.06e-320
211 HKY+F+I	-2803.83	5671.66	+	7.47e-317	5673.42	+	4.73e-317	5835.41	+	4.06e-320
212 HKY+F+I	-3529.75	7123.5	+	7.47e-317	7124.62	+	4.73e-317	7301.37	+	4.06e-320
213 K2P+I+G4	-4192.75	8445.49	+	7.47e-317	8446.82	+	4.73e-317	8603.6	+	4.06e-320
214 TNe+I	-2234.35	4512.7	+	7.47e-317	4513.59	+	4.73e-317	4623.9	+	4.06e-320
215 TN+F+I	-3062.43	6190.87	+	7.47e-317	6192.28	+	4.73e-317	6368.81	+	4.06e-320
216 HKY+F+I	-2638.07	5340.14	+	7.47e-317	5341.59	+	4.73e-317	5509.84	+	4.06e-320
217 HKY+F+I	-4612.92	9289.84	+	7.47e-317	9290.75	+	4.73e-317	9474.09	+	4.06e-320
218 HKY+F+I	-3139.79	6343.57	+	7.47e-317	6345.03	+	4.73e-317	6513.27	+	4.06e-320
219 K2P+I	-2630.06	5318.12	+	7.47e-317	5319.2	+	4.73e-317	5474.65	+	4.06e-320
220 TIM+F+R2	-5507.56	11085.1	+	7.47e-317	11086.1	+	4.73e-317	11290.4	+	4.06e-320
221 HKY+F+I	-6717.46	13498.9	+	7.47e-317	13499.6	+	4.73e-317	13692.9	+	4.06e-320
222 HKY+F+I	-3381.59	6827.17	+	7.47e-317	6828.39	+	4.73e-317	7002.27	+	4.06e-320
223 HKY+F+I	-3154.46	6372.93	+	7.47e-317	6374.16	+	4.73e-317	6547.92	+	4.06e-320
224 TN+F+R2	-6182.95	12433.9	+	7.47e-317	12434.8	+	4.73e-317	12632.4	+	4.06e-320
225 K2P+R2	-4193.04	8446.08	+	7.47e-317	8447.23	+	4.73e-317	8608.23	+	4.06e-320
226 HKY+F	-3119.58	6301.16	+	7.47e-317	6302.29	+	4.73e-317	6471.21	+	4.06e-320
227 HKY+F+I	-3903.77	7871.53	+	7.47e-317	7872.46	+	4.73e-317	8055.25	+	4.06e-320
228 HKY+F+I	-1861.2	3786.41	+	7.47e-317	3788.47	+	4.73e-317	3945.2	+	4.06e-320
229 HKY+F+I	-7057.12	14178.2	+	7.47e-317	14179	+	4.73e-317	14370.4	+	4.06e-320
230 HKY+F+I	-2287.32	4638.64	+	7.47e-317	4640.33	+	4.73e-317	4803.69	+	4.06e-320
231 HKY+F+G4	-1343.57	2751.13	+	7.47e-317	2755.68	+	4.73e-317	2885.87	+	4.06e-320
232 HKY+F+I	-5359.97	10783.9	+	7.47e-317	10784.6	+	4.73e-317	10977.9	+	4.06e-320
233 HKY+F+I	-4764.76	9593.51	+	7.47e-317	9594.29	+	4.73e-317	9782.87	+	4.06e-320
234 K2P	-1056.24	2168.49	+	7.47e-317	2171.16	+	4.73e-317	2293.24	+	4.06e-320
235 HKY+F+G4	-2167.94	4399.89	+	7.47e-317	4402.87	+	4.73e-317	4547.3	+	4.06e-320
236 TN+F+R2	-3407.02	6882.05	+	7.47e-317	6883.5	+	4.73e-317	7066.43	+	4.06e-320
237 HKY+F+G4	-2878.83	5821.66	+	7.47e-317	5823.24	+	4.73e-317	5988.74	+	4.06e-320
238 HKY+F+R2	-3443.61	6953.23	+	7.47e-317	6954.97	+	4.73e-317	7124.5	+	4.06e-320
239 HKY+F+I	-5010.31	10084.6	+	7.47e-317	10085.5	+	4.73e-317	10271.9	+	4.06e-320
240 HKY+F+I	-2812.27	5688.55	+	7.47e-317	5690.22	+	4.73e-317	5853.82	+	4.06e-320
241 TN+F+G4	-3437.79	6941.57	+	7.47e-317	6942.91	+	4.73e-317	7121.35	+	4.06e-320
242 HKY+F+I	-2130.11	4324.23	+	7.47e-317	4326.12	+	4.73e-317	4485.67	+	4.06e-320
243 K2P	-1861.8	3779.61	+	7.47e-317	3781.12	+	4.73e-317	3919.72	+	4.06e-320
244 K2P+R2	-3922.14	7904.28	+	7.47e-317	7905.46	+	4.73e-317	8065.78	+	4.06e-320
245 HKY+F+R2	-6973.05	14012.1	+	7.47e-317	14013.1	+	4.73e-317	14199.6	+	4.06e-320
246 HKY+F+R2	-4029.83	8125.66	+	7.47e-317	8126.9	+	4.73e-317	8307.72	+	4.06e-320
247 HKY+F+G4	-4006.3	8076.6	+	7.47e-317	8077.78	+	4.73e-317	8252.89	+	4.06e-320
248 TN+F+I	-3220.69	6507.38	+	7.47e-317	6509.1	+	4.73e-317	6679.05	+	4.06e-320
249 HKY+F+I	-4275.12	8614.24	+	7.47e-317	8615.18	+	4.73e-317	8797.62	+	4.06e-320
250 K2P+R2	-8083.74	16227.5	+	7.47e-317	16228	+	4.73e-317	16412.3	+	4.06e-320
251 K2P+G4	-2782.8	5623.6	+	7.47e-317	5625.16	+	4.73e-317	5769.88	+	4.06e-320
252 HKY+F+I	-3979.25	8022.51	+	7.47e-317	8023.55	+	4.73e-317	8202.65	+	4.06e-320
253 HKY+F+I	-3566.33	7196.66	+	7.47e-317	7197.68	+	4.73e-317	7377.82	+	4.06e-320
254 HKY+F+I	-5467.12	10998.2	+	7.47e-317	10998.9	+	4.73e-317	11191.3	+	4.06e-320
255 K2P+I	-2357.05	4772.11	+	7.47e-317	4773.29	+	4.73e-317	4926.31	+	4.06e-320
256 HKY+F+I	-3075.61	6215.21	+	7.47e-317	6216.53	+	4.73e-317	6387.89	+	4.06e-320
257 HKY+F+I	-6438.26	12940.5	+	7.47e-317	12941.1	+	4.73e-317	13140.3		4.06e-320
AIC, w-AIC : Akaike information criterion scores and weights.
AICc, w-AICc : Corrected AIC scores and weights.
BIC, w-BIC : Bayesian information criterion scores and weights.
Plus signs denote the 95% confidence sets.
Minus signs denote significant exclusion.
SUBSTITUTION PROCESS
-------------------------------
Topology-unlinked partition model and separate models between partitions
ID	Model	TreeLen	Parameters
1	HKY+F+I	0.0503	HKY{6.72981}+F{0.228932,0.20807,0.245128,0.31787}+I{0.836432}
2	HKY+F	0.0641	HKY{3.98705}+F{0.184057,0.256824,0.241981,0.317138}
3	K2P+I	0.1133	K2P{5.41844}+FQ+I{0.840603}
4	K3Pu+F+G4	0.1068	K3Pu{1.32723,0.487256}+F{0.306326,0.20338,0.213258,0.277035}+G4{0.218405}
5	HKY+F+I	0.0658	HKY{5.00807}+F{0.307732,0.203839,0.233239,0.25519}+I{0.772418}
6	HKY+F+I	0.1266	HKY{2.80118}+F{0.286393,0.174164,0.25274,0.286703}+I{0.844367}
7	TPM2+F+I	0.3184	TPM2{1.7939,2.80401}+F{0.228467,0.197556,0.253988,0.319989}+I{0.770134}
8	TN+F+I	0.0955	TN{1.9044,3.22477}+F{0.296349,0.195088,0.258811,0.249752}+I{0.750141}
9	HKY+F+G4	0.0954	HKY{2.35993}+F{0.248803,0.205708,0.222084,0.323405}+G4{0.458004}
10	HKY+F+I	0.1968	HKY{2.37444}+F{0.27485,0.211097,0.238989,0.275064}+I{0.747606}
11	HKY+F+I	0.0623	HKY{3.12387}+F{0.287065,0.180061,0.227052,0.305822}+I{0.860348}
12	TNe+I	0.3043	TNe{1.86849,3.11971}+FQ+I{0.761727}
13	HKY+F+I	0.104	HKY{2.94205}+F{0.287817,0.202637,0.245473,0.264073}+I{0.630168}
14	HKY+F+I	0.2352	HKY{2.40383}+F{0.208865,0.227961,0.228315,0.33486}+I{0.754296}
15	HKY+F	0.2611	HKY{2.62551}+F{0.252531,0.181293,0.302676,0.2635}
16	K2P+R2	0.2388	K2P{5.36303}+FQ+R2{0.947002,0.311163,0.0529978,13.3086}
17	TPM3+F+I	0.0679	TPM3{2.83964,7.3377}+F{0.312181,0.161105,0.240883,0.285832}+I{0.767034}
18	HKY+F+R2	0.3336	HKY{3.37252}+F{0.266907,0.198161,0.223666,0.311265}+R2{0.935378,0.334921,0.0646221,10.6267}
19	TVMe+G4	0.2797	TVMe{1.15869,1.71094,1.73868,0.575515}+FQ+G4{0.243011}
20	HKY+F+I	0.3079	HKY{2.4076}+F{0.269108,0.142626,0.304673,0.283593}+I{0.41461}
21	HKY+F+R2	0.1376	HKY{2.99481}+F{0.279953,0.214891,0.210878,0.294279}+R2{0.958041,0.576258,0.0419593,10.6752}
22	K2P+R2	0.0894	K2P{3.61777}+FQ+R2{0.985032,0.59673,0.0149684,27.5381}
23	K2P+R2	0.1868	K2P{2.06614}+FQ+R2{0.97066,0.616754,0.0293404,13.6788}
24	TN+F+R2	0.4502	TN{1.56014,2.61095}+F{0.326791,0.201703,0.244628,0.226878}+R2{0.843458,0.24432,0.156542,5.07165}
25	K2P	0.0732	K2P{3.83598}+FQ
26	HKY+F+I	0.202	HKY{2.87499}+F{0.337101,0.173187,0.247294,0.242418}+I{0.772801}
27	HKY+F+G4	0.1895	HKY{2.67277}+F{0.248417,0.203744,0.283776,0.264062}+G4{0.314514}
28	K2P+R2	0.1735	K2P{2.33279}+FQ+R2{0.899332,0.232171,0.100668,7.8595}
29	HKY+F+G4	0.1461	HKY{3.8395}+F{0.328636,0.180755,0.244493,0.246116}+G4{0.0959938}
30	K2P+R2	0.1396	K2P{2.3502}+FQ+R2{0.95633,0.451142,0.0436696,13.0195}
31	TN+F+R2	0.3235	TN{1.89318,3.86325}+F{0.267214,0.182084,0.247987,0.302715}+R2{0.898635,0.295896,0.101365,7.24212}
32	K2P	0.043	K2P{4.4843}+FQ
33	K2P	0.0539	K2P{2.75392}+FQ
34	K2P+G4	0.3384	K2P{2.44708}+FQ+G4{0.123823}
35	HKY+F+G4	0.1897	HKY{2.65974}+F{0.302387,0.212948,0.25404,0.230625}+G4{0.302477}
36	HKY+F+I	0.1017	HKY{3.22952}+F{0.29094,0.178308,0.232258,0.298494}+I{0.851103}
37	HKY+F+G4	0.1777	HKY{1.96496}+F{0.283516,0.1967,0.221444,0.29834}+G4{0.203052}
38	TPM2u+F+R2	0.2588	TPM2u{1.54228,2.92953}+F{0.291111,0.200711,0.238992,0.269185}+R2{0.952768,0.469787,0.0472316,11.6956}
39	K2P+I	0.0983	K2P{3.91122}+FQ+I{0.639832}
40	HKY+F+I	0.0966	HKY{3.77559}+F{0.321654,0.182004,0.264035,0.232306}+I{0.792153}
41	HKY+F+I	0.2711	HKY{1.83929}+F{0.23292,0.217191,0.229425,0.320463}+I{0.549141}
42	HKY+F+I	0.094	HKY{7.86289}+F{0.264452,0.191165,0.254545,0.289838}+I{0.847637}
43	TN+F	0.041	TN{3.18147,9.10241}+F{0.305485,0.16096,0.275745,0.25781}
44	HKY+F+R2	0.1139	HKY{3.78094}+F{0.296744,0.181776,0.246862,0.274618}+R2{0.946446,0.378839,0.0535544,11.9775}
45	HKY+F+I	0.568	HKY{2.28675}+F{0.323841,0.186904,0.242255,0.247}+I{0.671206}
46	TIM3+F+R2	0.5586	TIM3{1.68119,1.70727,3.48451}+F{0.269752,0.140385,0.314862,0.275002}+R2{0.901839,0.462264,0.0981608,5.94038}
47	K2P+I	0.0769	K2P{16.8642}+FQ+I{0.891918}
48	HKY+F+R2	0.1239	HKY{2.12077}+F{0.302358,0.198224,0.231068,0.268351}+R2{0.985737,0.705915,0.0142635,21.324}
49	TIM2e+R2	0.1442	TIM2e{1.94539,2.85087,4.93538}+FQ+R2{0.948555,0.363734,0.0514455,12.7315}
50	TIM3+F+R2	0.1628	TIM3{2.05024,3.91342,8.69595}+F{0.269882,0.186555,0.290857,0.252706}+R2{0.958318,0.404406,0.0416821,14.6934}
51	HKY+F+I	0.0579	HKY{2.6354}+F{0.260944,0.199048,0.239056,0.300952}+I{0.885694}
52	HKY+F+I	0.3858	HKY{2.25247}+F{0.277611,0.206302,0.230553,0.285534}+I{0.831164}
53	HKY+F+I	0.2268	HKY{2.78438}+F{0.291739,0.203204,0.257246,0.247811}+I{0.775003}
54	TPM3u+F+R2	0.2317	TPM3u{0.535007,1.88754}+F{0.317105,0.184815,0.282552,0.215529}+R2{0.934601,0.50772,0.0653989,8.03506}
55	HKY+F+R2	0.2834	HKY{2.13695}+F{0.238985,0.198815,0.285261,0.27694}+R2{0.944295,0.384451,0.0557047,11.4347}
56	K2P+G4	0.1399	K2P{2.15745}+FQ+G4{0.334908}
57	HKY+F+I	0.111	HKY{2.10084}+F{0.279129,0.18193,0.242659,0.296282}+I{0.835483}
58	TN+F+G4	0.0619	TN{1.84494,4.3862}+F{0.30449,0.18076,0.232589,0.282161}+G4{0.117429}
59	HKY+F+G4	0.3964	HKY{3.12021}+F{0.283695,0.174547,0.284973,0.256784}+G4{0.353484}
60	HKY+F+G4	0.1418	HKY{2.21687}+F{0.289656,0.173828,0.236184,0.300333}+G4{0.482443}
61	HKY+F+G4	0.0972	HKY{3.65983}+F{0.310491,0.179385,0.236586,0.273538}+G4{0.306434}
62	TN+F+I	0.0534	TN{2.38447,7.18552}+F{0.281879,0.189699,0.270541,0.257881}+I{0.705992}
63	HKY+F+I	0.0952	HKY{1.92889}+F{0.267342,0.213153,0.214595,0.30491}+I{0.877998}
64	K2P	0.079	K2P{3.47239}+FQ
65	HKY+F+I	0.1777	HKY{2.71759}+F{0.28144,0.189412,0.227937,0.301212}+I{0.848685}
66	HKY+F+R2	0.5308	HKY{3.17914}+F{0.298726,0.180876,0.238764,0.281634}+R2{0.933183,0.478552,0.0668174,8.28263}
67	K2P+I	0.1022	K2P{2.75573}+FQ+I{0.799783}
68	HKY+F+G4	0.1944	HKY{2.30803}+F{0.268416,0.196473,0.223843,0.311268}+G4{0.108433}
69	HKY+F+R2	0.1105	HKY{3.31289}+F{0.284234,0.195129,0.235859,0.284778}+R2{0.971831,0.493485,0.0281693,18.4746}
70	K2P+G4	0.2692	K2P{1.90682}+FQ+G4{0.182519}
71	HKY+F+G4	0.0603	HKY{4.3211}+F{0.288588,0.170604,0.249837,0.290971}+G4{0.191431}
72	K2P+R2	0.2193	K2P{3.48897}+FQ+R2{0.972632,0.559801,0.0273683,16.6441}
73	HKY+F	0.078	HKY{4.31647}+F{0.282328,0.189739,0.259789,0.268144}
74	HKY+F+I	0.1738	HKY{2.07063}+F{0.271572,0.218572,0.239315,0.27054}+I{0.798088}
75	HKY+F	0.0537	HKY{2.54784}+F{0.237579,0.230299,0.20745,0.324672}
76	K2P+I	0.0596	K2P{3.2322}+FQ+I{0.900669}
77	HKY+F+G4	0.1107	HKY{3.03865}+F{0.254223,0.207747,0.229336,0.308695}+G4{0.238749}
78	HKY+F+I	0.1545	HKY{1.92454}+F{0.307221,0.176188,0.237497,0.279095}+I{0.779847}
79	HKY+F+I	0.0786	HKY{3.26497}+F{0.274922,0.199584,0.243384,0.28211}+I{0.783682}
80	HKY+F+I	0.1674	HKY{1.99204}+F{0.298115,0.177857,0.25507,0.268957}+I{0.836652}
81	K2P+G4	0.1846	K2P{1.88521}+FQ+G4{0.352422}
82	K2P+I	0.0935	K2P{6.70789}+FQ+I{0.889084}
83	F81+F+G4	0.1369	F81+G4{0.209979}
84	TN+F+R2	0.1358	TN{1.83337,4.54259}+F{0.303295,0.182421,0.254951,0.259333}+R2{0.972369,0.573171,0.0276311,16.0206}
85	HKY+F+I	0.1	HKY{4.8758}+F{0.294221,0.179525,0.267126,0.259127}+I{0.838659}
86	K2P+I	0.1302	K2P{4.1518}+FQ+I{0.890121}
87	HKY+F+R2	0.2327	HKY{1.9384}+F{0.314035,0.176365,0.234842,0.274758}+R2{0.937653,0.344735,0.0623465,10.8548}
88	K2P+R2	0.2349	K2P{3.20277}+FQ+R2{0.919807,0.37533,0.0801931,8.16489}
89	HKY+F+R2	0.3606	HKY{2.72133}+F{0.272012,0.190802,0.250698,0.286488}+R2{0.912888,0.292847,0.0871122,8.41057}
90	HKY+F+I	0.0836	HKY{4.48509}+F{0.27253,0.184741,0.267407,0.275322}+I{0.841327}
91	HKY+F+I	0.0664	HKY{3.62043}+F{0.281804,0.191263,0.247278,0.279655}+I{0.840975}
92	HKY+F+I	0.2347	HKY{2.53318}+F{0.287012,0.192857,0.203667,0.316464}+I{0.67453}
93	K3P+I	0.1252	K3P{2.60821,0.395245}+FQ+I{0.848019}
94	K2P+I	0.0877	K2P{5.78815}+FQ+I{0.742109}
95	HKY+F+I	0.1321	HKY{2.33466}+F{0.263242,0.197296,0.240154,0.299308}+I{0.758901}
96	HKY+F+R2	0.1904	HKY{3.59954}+F{0.317808,0.194592,0.246562,0.241037}+R2{0.958431,0.546586,0.0415688,11.4542}
97	HKY+F+I	0.0935	HKY{3.54221}+F{0.252159,0.203908,0.258595,0.285338}+I{0.827576}
98	K2P+I	0.1012	K2P{2.46683}+FQ+I{0.796058}
99	K2P	0.0736	K2P{2.53095}+FQ
100	K2P	0.0798	K2P{3.59285}+FQ
101	HKY+F+R2	0.1398	HKY{2.38521}+F{0.287382,0.196379,0.239624,0.276615}+R2{0.973366,0.489733,0.0266342,19.6481}
102	K2P	0.0618	K2P{2.46439}+FQ
103	HKY+F+I	0.0716	HKY{7.08965}+F{0.291646,0.185755,0.243883,0.278716}+I{0.794132}
104	HKY+F+I	0.1269	HKY{3.28098}+F{0.269531,0.210038,0.235914,0.284518}+I{0.832077}
105	HKY+F+I	0.2148	HKY{3.70913}+F{0.285818,0.163593,0.330693,0.219896}+I{0.758298}
106	K2P+I	0.1944	K2P{3.26557}+FQ+I{0.776251}
107	HKY+F+G4	0.1147	HKY{4.02784}+F{0.27157,0.205217,0.214523,0.30869}+G4{0.225674}
108	TIM3+F+G4	0.2968	TIM3{1.74941,3.56426,5.42213}+F{0.309942,0.191654,0.258126,0.240278}+G4{0.174712}
109	HKY+F+I	0.0555	HKY{3.07571}+F{0.299984,0.221734,0.220563,0.257719}+I{0.855881}
110	HKY+F+R2	0.1997	HKY{4.43968}+F{0.296064,0.219895,0.269917,0.214124}+R2{0.94978,0.44467,0.05022,11.5026}
111	HKY+F+I	0.1128	HKY{3.43776}+F{0.268105,0.205854,0.277825,0.248216}+I{0.773117}
112	K2P+R2	0.8625	K2P{2.29054}+FQ+R2{0.871457,0.367203,0.128543,5.29006}
113	F81+F	0.203	F81
114	HKY+F+I	0.1672	HKY{2.62695}+F{0.301324,0.191778,0.230685,0.276214}+I{0.75262}
115	HKY+F+R2	0.1223	HKY{2.95377}+F{0.264728,0.202174,0.225625,0.307473}+R2{0.981176,0.613758,0.0188238,21.1326}
116	K2P	0.0562	K2P{3.01192}+FQ
117	HKY+F+G4	0.1303	HKY{2.51986}+F{0.283135,0.19741,0.229273,0.290181}+G4{0.540693}
118	K2P+I	0.0769	K2P{4.3162}+FQ+I{0.824255}
119	TPM3u+F+I	0.2646	TPM3u{0.39856,1.2681}+F{0.303905,0.212606,0.227678,0.255812}+I{0.774414}
120	TPM3+F+I	0.0768	TPM3{6.75853,15.9039}+F{0.281647,0.187041,0.258347,0.272965}+I{0.806187}
121	HKY+F+G4	0.1653	HKY{2.66277}+F{0.29715,0.204497,0.239415,0.258938}+G4{0.0991475}
122	HKY+F+I	0.0842	HKY{7.06004}+F{0.288626,0.171397,0.250051,0.289925}+I{0.827088}
123	TN+F+R2	0.2525	TN{1.42849,4.60636}+F{0.327292,0.168636,0.264108,0.239964}+R2{0.927493,0.282246,0.0725066,10.1814}
124	HKY+F	0.0348	HKY{3.73363}+F{0.251115,0.214686,0.226165,0.308033}
125	K2P+I	0.2653	K2P{3.9827}+FQ+I{0.594436}
126	TPM3u+F+I	0.0826	TPM3u{0.260722,2.29579}+F{0.268302,0.207915,0.300632,0.223151}+I{0.827802}
127	TNe+G4	0.1219	TNe{3.49058,1.60914}+FQ+G4{0.227618}
128	HKY+F+R2	0.3057	HKY{2.6219}+F{0.324132,0.205258,0.216472,0.254137}+R2{0.911257,0.456284,0.088743,6.58314}
129	HKY+F	0.0519	HKY{3.85473}+F{0.268973,0.203833,0.243308,0.283887}
130	TN+F+I	0.1334	TN{2.19292,4.75736}+F{0.359873,0.183523,0.243035,0.21357}+I{0.825545}
131	HKY+F	0.1105	HKY{3.06534}+F{0.285407,0.210401,0.243616,0.260576}
132	HKY+F+R2	0.2266	HKY{2.66945}+F{0.310799,0.181373,0.236245,0.271583}+R2{0.950351,0.296091,0.0496489,14.4738}
133	HKY+F+G4	0.1907	HKY{2.79031}+F{0.303484,0.187206,0.24456,0.26475}+G4{0.296273}
134	K2P+R2	0.193	K2P{1.6215}+FQ+R2{0.947442,0.503876,0.0525582,9.94339}
135	HKY+F+R2	0.3917	HKY{1.98787}+F{0.264258,0.184538,0.246864,0.30434}+R2{0.939142,0.429017,0.0608582,9.8112}
136	TPM2+F	0.2851	TPM2{0.382279,3.81034}+F{0.292705,0.187671,0.204571,0.315053}
137	K3Pu+F+I	0.2039	K3Pu{4.22173,1.58357}+F{0.311595,0.235328,0.235328,0.217749}+I{0.825723}
138	TPM3u+F+R2	0.1181	TPM3u{0.500628,2.42508}+F{0.322011,0.194528,0.260502,0.222959}+R2{0.958892,0.371134,0.0411084,15.6689}
139	K2P+R2	0.1553	K2P{2.52417}+FQ+R2{0.978019,0.512203,0.0219808,22.7042}
140	HKY+F+R2	0.1796	HKY{3.33829}+F{0.246575,0.202177,0.229207,0.32204}+R2{0.954933,0.319631,0.0450675,15.4163}
141	HKY+F+G4	0.3501	HKY{2.20348}+F{0.286105,0.171271,0.268792,0.273832}+G4{0.537252}
142	HKY+F+I	0.0625	HKY{4.31274}+F{0.272839,0.214402,0.237105,0.275654}+I{0.817388}
143	HKY+F+I	0.0756	HKY{3.52493}+F{0.286976,0.196078,0.226248,0.290698}+I{0.845814}
144	HKY+F	0.1886	HKY{1.94745}+F{0.265293,0.200582,0.245031,0.289094}
145	JC+R2	0.1971	JC+R2{0.962334,0.420238,0.037666,15.8124}
146	K2P+I	0.1707	K2P{4.12159}+FQ+I{0.769427}
147	HKY+F+I	0.0897	HKY{2.63283}+F{0.282234,0.185398,0.244382,0.287986}+I{0.810344}
148	TPM3u+F+R2	0.2244	TPM3u{0.422492,1.62629}+F{0.186522,0.286952,0.275108,0.251418}+R2{0.934002,0.237928,0.0659985,11.7847}
149	HKY+F+I	0.0841	HKY{6.29035}+F{0.278586,0.203483,0.246646,0.271285}+I{0.837294}
150	HKY+F+G4	0.1165	HKY{2.43887}+F{0.311272,0.185764,0.243549,0.259415}+G4{0.345164}
151	K2P+I	0.2851	K2P{3.26656}+FQ+I{0.699039}
152	K2P+G4	0.171	K2P{2.71609}+FQ+G4{0.480408}
153	HKY+F+R2	0.3688	HKY{2.44215}+F{0.284118,0.194961,0.252408,0.268513}+R2{0.877178,0.273519,0.122822,6.18844}
154	HKY+F	0.1187	HKY{2.12247}+F{0.333271,0.186388,0.269192,0.211148}
155	K2P	0.1849	K2P{3.01328}+FQ
156	HKY+F+G4	0.1047	HKY{5.31315}+F{0.267048,0.191403,0.265844,0.275705}+G4{0.333221}
157	HKY+F+I	0.0619	HKY{2.89252}+F{0.276414,0.18904,0.253563,0.280984}+I{0.812164}
158	HKY+F+I	0.1977	HKY{1.96134}+F{0.290378,0.190215,0.234635,0.284773}+I{0.752245}
159	HKY+F+R2	0.1009	HKY{4.37191}+F{0.304168,0.220339,0.261982,0.213511}+R2{0.97186,0.483147,0.0281405,18.85}
160	HKY+F+G4	0.1467	HKY{3.05034}+F{0.272395,0.180712,0.285987,0.260906}+G4{0.19801}
161	HKY+F+R2	0.1705	HKY{3.52645}+F{0.288793,0.202663,0.246164,0.262379}+R2{0.939848,0.325251,0.0601522,11.5426}
162	HKY+F+G4	0.0715	HKY{4.50136}+F{0.278045,0.180938,0.244436,0.296581}+G4{0.156341}
163	HKY+F+G4	0.1205	HKY{3.03095}+F{0.265357,0.181041,0.258553,0.295049}+G4{0.147958}
164	TN+F+R2	0.2737	TN{2.27029,4.23561}+F{0.286007,0.194916,0.262675,0.256402}+R2{0.869003,0.224406,0.130997,6.14508}
165	HKY+F+I	0.1557	HKY{2.8752}+F{0.278912,0.196507,0.2419,0.282681}+I{0.784484}
166	HKY+F+G4	0.0821	HKY{3.38158}+F{0.295204,0.188646,0.230928,0.285222}+G4{0.14126}
167	K2P+G4	0.2154	K2P{2.48409}+FQ+G4{0.115613}
168	HKY+F+I	0.2236	HKY{2.29738}+F{0.261583,0.197849,0.246707,0.293861}+I{0.779612}
169	K2P+G4	0.3527	K2P{2.79964}+FQ+G4{0.221042}
170	K2P+R2	0.1807	K2P{3.94894}+FQ+R2{0.929984,0.395899,0.0700163,9.0239}
171	HKY+F+G4	0.0548	HKY{4.049}+F{0.266911,0.192319,0.230481,0.310288}+G4{0.0745387}
172	TN+F+G4	0.1431	TN{1.84859,4.03935}+F{0.29429,0.196376,0.231821,0.277514}+G4{0.24448}
173	HKY+F+R2	0.3665	HKY{2.39425}+F{0.268364,0.173212,0.245987,0.312437}+R2{0.913306,0.290915,0.0866936,8.47013}
174	TN+F+I	0.0579	TN{2.86089,6.38739}+F{0.278593,0.173035,0.28013,0.268241}+I{0.8972}
175	HKY+F+G4	0.3842	HKY{2.45022}+F{0.271519,0.205525,0.23211,0.290845}+G4{0.466671}
176	HKY+F+R2	0.3858	HKY{2.06725}+F{0.276463,0.218628,0.203479,0.30143}+R2{0.857927,0.392803,0.142073,4.66664}
177	HKY+F+I	0.0661	HKY{4.0763}+F{0.299039,0.200622,0.251787,0.248552}+I{0.835102}
178	K2P+G4	0.202	K2P{3.35262}+FQ+G4{0.166799}
179	HKY+F+I	0.1081	HKY{3.73696}+F{0.258967,0.212873,0.249251,0.278908}+I{0.70908}
180	TN+F+I	0.0625	TN{2.3385,6.37111}+F{0.24869,0.200987,0.318442,0.231882}+I{0.865818}
181	TN+F+R2	0.2423	TN{2.12787,3.8366}+F{0.307798,0.184793,0.231255,0.276154}+R2{0.901727,0.227893,0.0982731,8.08464}
182	HKY+F+I	0.098	HKY{2.36599}+F{0.283263,0.18743,0.224068,0.305239}+I{0.721467}
183	K2P	0.1718	K2P{2.10494}+FQ
184	TN+F+I	0.09	TN{3.75093,10.1903}+F{0.298677,0.145788,0.272627,0.282908}+I{0.848193}
185	TNe+I	0.2171	TNe{1.7514,4.19447}+FQ+I{0.807882}
186	K3P+G4	0.3413	K3P{2.37175,0.551743}+FQ+G4{0.200602}
187	HKY+F+G4	0.2351	HKY{2.58488}+F{0.286751,0.187731,0.228896,0.296622}+G4{0.14229}
188	HKY+F+R2	0.2688	HKY{3.20123}+F{0.270708,0.198911,0.237353,0.293028}+R2{0.924552,0.307229,0.075448,9.48932}
189	HKY+F+I	0.0954	HKY{5.02872}+F{0.272132,0.171946,0.259984,0.295938}+I{0.794382}
190	K2P+I	0.096	K2P{2.42339}+FQ+I{0.757052}
191	HKY+F+I	0.2253	HKY{1.90767}+F{0.274047,0.185018,0.220333,0.320602}+I{0.821797}
192	HKY+F+I	0.1336	HKY{3.34909}+F{0.280063,0.196176,0.229967,0.293794}+I{0.869968}
193	JC+G4	0.1036	JC+G4{0.168314}
194	K2P+R2	0.3978	K2P{2.47281}+FQ+R2{0.842851,0.176775,0.157149,5.41527}
195	TPM3u+F+R2	0.4234	TPM3u{2.29406,5.23142}+F{0.32787,0.239606,0.237732,0.194792}+R2{0.924388,0.530013,0.0756118,6.7458}
196	K2P+I	0.1947	K2P{2.11404}+FQ+I{0.752592}
197	HKY+F+I	0.0789	HKY{4.45219}+F{0.273561,0.209867,0.24256,0.274012}+I{0.87039}
198	TN+F+G4	0.0539	TN{2.75627,6.51847}+F{0.250498,0.19458,0.316343,0.238579}+G4{0.0200346}
199	TN+F+R2	0.2268	TN{2.83848,4.77507}+F{0.272093,0.205789,0.247104,0.275014}+R2{0.926346,0.16326,0.0736537,11.5237}
200	HKY+F+G4	0.0966	HKY{3.95956}+F{0.317139,0.195552,0.253992,0.233317}+G4{0.130132}
201	K2P+I	0.1292	K2P{5.05547}+FQ+I{0.827472}
202	TNe+I	0.0543	TNe{2.71335,5.80635}+FQ+I{0.844655}
203	HKY+F+I	0.0614	HKY{4.53145}+F{0.292637,0.179175,0.270378,0.25781}+I{0.868088}
204	K2P+I	0.1735	K2P{3.20172}+FQ+I{0.670173}
205	HKY+F+I	0.241	HKY{4.15559}+F{0.306833,0.21014,0.252557,0.230469}+I{0.854736}
206	HKY+F+I	0.126	HKY{3.92734}+F{0.294211,0.216233,0.224047,0.265508}+I{0.857692}
207	HKY+F+I	0.1301	HKY{5.06408}+F{0.277511,0.189402,0.259606,0.27348}+I{0.785604}
208	K3Pu+F+I	0.1733	K3Pu{5.7142,2.70396}+F{0.288082,0.19274,0.264795,0.254384}+I{0.777326}
209	F81+F+I	0.1271	F81+I{0.672737}
210	HKY+F+I+G4	0.3459	HKY{4.3381}+F{0.252385,0.216654,0.224716,0.306245}+I{0.647752}+G4{0.286298}
211	HKY+F+I	0.202	HKY{2.33943}+F{0.290529,0.146094,0.368126,0.19525}+I{0.556323}
212	HKY+F+I	0.0708	HKY{4.21603}+F{0.279616,0.182618,0.271449,0.266318}+I{0.760359}
213	K2P+I+G4	0.4385	K2P{2.49815}+FQ+I{0.641735}+G4{0.642701}
214	TNe+I	0.1206	TNe{6.62224,2.85105}+FQ+I{0.655576}
215	TN+F+I	0.0806	TN{3.42606,7.17913}+F{0.299251,0.19044,0.233485,0.276824}+I{0.804837}
216	HKY+F+I	0.0593	HKY{5.3618}+F{0.22945,0.162649,0.257508,0.350393}+I{0.78786}
217	HKY+F+I	0.1	HKY{2.83874}+F{0.288201,0.210525,0.252953,0.248322}+I{0.794954}
218	HKY+F+I	0.1225	HKY{3.11485}+F{0.232436,0.261581,0.308948,0.197036}+I{0.855927}
219	K2P+I	0.0375	K2P{4.76099}+FQ+I{0.851002}
220	TIM+F+R2	0.1393	TIM{1.56131,0.572448,2.6251}+F{0.282661,0.173941,0.253992,0.289405}+R2{0.958072,0.532936,0.041928,11.6726}
221	HKY+F+I	0.1817	HKY{5.80769}+F{0.269175,0.174483,0.253085,0.303257}+I{0.866912}
222	HKY+F+I	0.0892	HKY{2.92521}+F{0.282053,0.195161,0.229131,0.293655}+I{0.784803}
223	HKY+F+I	0.0872	HKY{3.86864}+F{0.279657,0.199882,0.23258,0.287881}+I{0.859526}
224	TN+F+R2	0.2389	TN{2.11773,3.55157}+F{0.288953,0.16696,0.25044,0.293647}+R2{0.927566,0.437244,0.0724341,8.20646}
225	K2P+R2	0.225	K2P{4.46193}+FQ+R2{0.911023,0.251954,0.0889768,8.65916}
226	HKY+F	0.056	HKY{6.36868}+F{0.279129,0.19473,0.288514,0.237627}
227	HKY+F+I	0.0445	HKY{3.10157}+F{0.276012,0.214704,0.236978,0.272305}+I{0.763577}
228	HKY+F+I	0.062	HKY{7.3374}+F{0.288813,0.178018,0.246569,0.2866}+I{0.912236}
229	HKY+F+I	0.2112	HKY{3.7442}+F{0.260535,0.207882,0.247109,0.284474}+I{0.85311}
230	HKY+F+I	0.0568	HKY{3.80627}+F{0.286339,0.183228,0.249038,0.281396}+I{0.797424}
231	HKY+F+G4	0.3257	HKY{3.11257}+F{0.258834,0.186075,0.196693,0.358398}+G4{0.221369}
232	HKY+F+I	0.0436	HKY{4.81374}+F{0.255414,0.199247,0.272289,0.27305}+I{0.841007}
233	HKY+F+I	0.0507	HKY{3.9449}+F{0.273795,0.210435,0.248701,0.267069}+I{0.84587}
234	K2P	0.0417	K2P{3.01786}+FQ
235	HKY+F+G4	0.7114	HKY{2.70214}+F{0.318367,0.184051,0.256874,0.240708}+G4{1.03396}
236	TN+F+R2	0.1089	TN{2.27755,4.45305}+F{0.269358,0.173639,0.270376,0.286628}+R2{0.98523,0.634259,0.0147704,25.396}
237	HKY+F+G4	0.1126	HKY{2.28356}+F{0.203189,0.259272,0.250825,0.286714}+G4{0.199787}
238	HKY+F+R2	0.3087	HKY{2.30052}+F{0.299442,0.177554,0.254274,0.26873}+R2{0.909336,0.274711,0.0906641,8.27444}
239	HKY+F+I	0.1426	HKY{2.01851}+F{0.295547,0.198623,0.232122,0.273708}+I{0.791656}
240	HKY+F+I	0.1634	HKY{3.08548}+F{0.267651,0.19658,0.265056,0.270713}+I{0.75955}
241	TN+F+G4	0.1133	TN{2.48238,4.09437}+F{0.3314,0.194029,0.235937,0.238635}+G4{0.388705}
242	HKY+F+I	0.0736	HKY{2.38653}+F{0.229552,0.308973,0.273174,0.1883}+I{0.806292}
243	K2P	0.0407	K2P{3.87529}+FQ
244	K2P+R2	0.1984	K2P{2.99312}+FQ+R2{0.911727,0.311891,0.0882733,8.1071}
245	HKY+F+R2	0.6415	HKY{2.47528}+F{0.299282,0.253039,0.216753,0.230926}+R2{0.836323,0.266135,0.163677,4.74975}
246	HKY+F+R2	0.1846	HKY{3.08704}+F{0.28306,0.196473,0.234579,0.285889}+R2{0.931854,0.319254,0.0681463,10.3087}
247	HKY+F+G4	0.1883	HKY{3.71913}+F{0.278351,0.233796,0.26898,0.218872}+G4{0.111454}
248	TN+F+I	0.3638	TN{1.46375,3.15066}+F{0.303926,0.210435,0.218195,0.267444}+I{0.709878}
249	HKY+F+I	0.1089	HKY{1.86605}+F{0.276084,0.191745,0.275318,0.256854}+I{0.843036}
250	K2P+R2	0.212	K2P{2.94281}+FQ+R2{0.918986,0.151617,0.0810136,10.6237}
251	K2P+G4	0.2015	K2P{2.04134}+FQ+G4{0.959896}
252	HKY+F+I	0.0868	HKY{2.43567}+F{0.303138,0.212649,0.25023,0.233983}+I{0.768232}
253	HKY+F+I	0.0477	HKY{5.09827}+F{0.272623,0.177595,0.248965,0.300817}+I{0.781786}
254	HKY+F+I	0.0714	HKY{3.60635}+F{0.289031,0.176253,0.244905,0.28981}+I{0.7896}
255	K2P+I	0.0358	K2P{4.11707}+FQ+I{0.876926}
256	HKY+F+I	0.0802	HKY{2.01669}+F{0.343855,0.18646,0.248987,0.220699}+I{0.810621}
257	HKY+F+I	0.0514	HKY{3.09207}+F{0.269306,0.2029,0.225472,0.302322}+I{0.76773}
MAXIMUM LIKELIHOOD TREE
-----------------------
Log-likelihood of the tree: -1108996.5440 (s.e. 1565.6494)
Unconstrained log-likelihood (without tree): -1636390.8297
Number of free parameters (#branches + #model parameters): 8036
Akaike information criterion (AIC) score: 2234065.0881
Corrected Akaike information criterion (AICc) score: 2234307.9408
Bayesian information criterion (BIC) score: 2324061.7578
Total tree length (sum of branch lengths): 43.5945
Sum of internal branch lengths: 11.6868 (26.8080% of tree length)
Tree topologies are unlinked across partitions, thus no drawing will be displayed here
TIME STAMP
----------
Date and time: Mon Sep 7 12:44:39 2020
Total CPU time used: 613.2 seconds (0h:10m:13s)
Total wall-clock time used: 630.2 seconds (0h:10m:30s)
