# Supplementary material for: Phylogeny of Crataegus (Rosaceae) based on 257 nuclear loci and chloroplast genomes: evaluating the impact of hybridization
Source: PeerJ. 2021 Oct 26;9:e12418. doi: 10.7717/peerj.12418 (PMC8555502; doi:10.7717/peerj.12418)
Supplement: Supplemental Information 7 — See Table 1 for complete taxon and voucher information; Table S1 contains gene annotations. Sheet 1 contains Newick formatted trees; sheet 2 contains IQ-TREE output information and MAFFT algorithm information. Support values (bootstrap % for plastome tree; % SH-aLRT support / % ultrafastbootstrap support) appear as “label” data. Note that the following 13 trees do NOT contain the full complement of 15 terminals: 15, 81, 88, 113, 131, 136, 146, 151, 155, 185, 195, 204, and 214. [file peerj-09-12418-s007.xlsx]

## Sheet: CDS_loci_ultra-boot-alrt.treefi
	Supplemental Table S3
	ML trees, diploids + tetraploids sample, calculated for the plastome and each of 257 nuclear loci by IQ-TREE
	See Table 1 for complete taxon and voucher information. Sheet 1 contains Newick formatted trees; sheet 2 contains IQ-TREE output and MAFFT algorithm information.
	Support values (SH-aLRT support (%) / ultrafastbootstrap support (%)) appear as "label" data. Note that the following 13 trees do NOT contain the full complement of 15 terminals:
	15, 81, 88, 113, 131, 136, 146, 151, 155, 185, 195, 204, and 214.
	[RAxML_bestTree.Crataegus.Malus.cp.one_IR.tre; CDS_loci_ultra-boot-alrt.treefile.tre (diploids + tetraploids)]
	[Phylogeny of Crataegus (Rosaceae) based on 257 nuclear loci and chloroplast genomes: evaluating the impact of hybridization]
	(Crataegus01:0.0003052611,((((((Crataegus02:0.0005016984,Crataegus23:0.0015265943)100:0.0004179345,(((Crataegus03:0.0001737152,Crataegus19:0.0001030450)89:0.0000205989,Crataegus16:0.0001673208)100:0.0003506368,(Crataegus15:0.0005767499,Crataegus24:0.0002997317)100:0.0001459670)100:0.0008924906)83:0.0000953610,(((Crataegus04:0.0002096792,(Crataegus12:0.0000793613,Crataegus20:0.0001709157)73:0.0000…
Tree001	(Malus_×domestica:0.0149654849,((((((s08_Crataegus_opaca:0.0000010000,((((s20_Crataegus_rivularis_4x:0.0000010000,((s14_Crataegus_saligna:0.0000010000,(s13_Crataegus_saligna:0.0000010000,s12_Crataegus_rivularis_4x:0.0017075840)47.3/54:0.0009410903)94.4/91:0.0028250305,s02_Crataegus_wilsonii:0.0017008634)0/49:0.0000010000)0/29:0.0000010000,s10_Crataegus_brachyacantha:0.0097143954)73.6/43:0.0009012…
Tree002	(Malus_×domestica:0.0169071141,(((((s08_Crataegus_opaca:0.0016690760,((s19_Crataegus_douglasii_4x:0.0000010000,s16_Crataegus_douglasii_4x:0.0000010000)0/84:0.0000010000,s03_Crataegus_douglasii_4x:0.0008342686)85.4/76:0.0008338060)0/46:0.0000010000,(s24_Crataegus_suksdorfii:0.0000010000,s11_Crataegus_macracantha_4x:0.0000010000)0/20:0.0000010000)0/35:0.0000010000,((((s05_Crataegus_punctata:0.00000…
Tree003	(Malus_×domestica:0.0120826238,(((s08_Crataegus_opaca:0.0086346855,(((s05_Crataegus_punctata:0.0034032777,s18_Crataegus_macracantha_4x:0.0000022459)82.1/36:0.0010296684,s11_Crataegus_macracantha_4x:0.0000025606)84.3/42:0.0010287244,((((s20_Crataegus_rivularis_4x:0.0000010000,s04_Crataegus_rivularis_4x:0.0020521216)82.1/64:0.0016866708,((s01_Crataegus_calpodendron:0.0034193406,s09_Crataegus_crus-g…
Tree004	(Malus_×domestica:0.0232825513,(((s08_Crataegus_opaca:0.0024039453,(((((s05_Crataegus_punctata:0.0016709137,s22_Crataegus_triflora:0.0008323827)77.9/58:0.0008340300,(s11_Crataegus_macracantha_4x:0.0000010000,s06_Crataegus_chrysocarpa_4x:0.0016675742)14/49:0.0008324730)0/31:0.0000010000,s17_Crataegus_chrysocarpa_4x:0.0000010000)0/48:0.0000010000,s01_Crataegus_calpodendron:0.0016815513)84.9/84:0.00…
Tree005	(Malus_×domestica:0.0100494735,(((((((s08_Crataegus_opaca:0.0027457855,s22_Crataegus_triflora:0.0020427273)0/30:0.0000021247,s17_Crataegus_chrysocarpa_4x:0.0020482841)82.4/49:0.0013562430,((s01_Crataegus_calpodendron:0.0041875788,s18_Crataegus_macracantha_4x:0.0015992376)42.7/37:0.0008106775,s03_Crataegus_douglasii_4x:0.0045696727)0/15:0.0000024137)0/11:0.0000020159,(s05_Crataegus_punctata:0.0007…
Tree006	(Malus_×domestica:0.0268711924,(((s08_Crataegus_opaca:0.0020851940,s18_Crataegus_macracantha_4x:0.0064454330)72.6/72:0.0017408051,(((((((((((((s05_Crataegus_punctata:0.0049346478,s17_Crataegus_chrysocarpa_4x:0.0000010858)81.6/59:0.0004697492,s06_Crataegus_chrysocarpa_4x:0.0009685628)78.5/50:0.0004682415,s19_Crataegus_douglasii_4x:0.0000021903)84.8/43:0.0042011266,s16_Crataegus_douglasii_4x:0.0004…
Tree007	(Malus_×domestica:0.1501005520,((((((((((((((((((s08_Crataegus_opaca:0.0036844405,s18_Crataegus_macracantha_4x:0.0037134874)85/55:0.0023969590,(s02_Crataegus_wilsonii:0.0016069085,s07_Crataegus_germanica:0.0000010092)0/64:0.0000010092)95.8/39:0.0031795814,(s04_Crataegus_rivularis_4x:0.0025523901,(s13_Crataegus_saligna:0.0174368677,s12_Crataegus_rivularis_4x:0.0000029680)80.3/70:0.0010951064)87.5/…
Tree008	(Malus_×domestica:0.0226066003,((((((((s08_Crataegus_opaca:0.0026977973,s05_Crataegus_punctata:0.0010013264)0/27:0.0000009336,((s01_Crataegus_calpodendron:0.0028705795,((s18_Crataegus_macracantha_4x:0.0000009336,s06_Crataegus_chrysocarpa_4x:0.0000009336)0/23:0.0000009336,s11_Crataegus_macracantha_4x:0.0000009336)0/99:0.0000009336)93.9/63:0.0009086432,(s17_Crataegus_chrysocarpa_4x:0.0006667782,s03…
Tree009	(Malus_×domestica:0.0146492962,((((((((s08_Crataegus_opaca:0.0014674932,s16_Crataegus_douglasii_4x:0.0014664207)0/53:0.0000010000,((s19_Crataegus_douglasii_4x:0.0000010000,s03_Crataegus_douglasii_4x:0.0000010000)0/21:0.0000010000,s15_Crataegus_suksdorfii:0.0000010000)0/58:0.0000010000)0/51:0.0000010000,(s04_Crataegus_rivularis_4x:0.0038651506,s12_Crataegus_rivularis_4x:0.0000010000)84.7/48:0.0007…
Tree010	(Malus_×domestica:0.0174969594,(((((s08_Crataegus_opaca:0.0121965899,s22_Crataegus_triflora:0.0072885455)79.3/76:0.0026839749,((((s19_Crataegus_douglasii_4x:0.0151155022,s24_Crataegus_suksdorfii:0.0000010000)78.2/57:0.0008234069,(s15_Crataegus_suksdorfii:0.0172173820,(s14_Crataegus_saligna:0.0172673871,(s04_Crataegus_rivularis_4x:0.0218035084,s13_Crataegus_saligna:0.0094661949)93.7/99:0.010264234…
Tree011	(Malus_×domestica:0.0346315196,(((((s08_Crataegus_opaca:0.0009308070,((((((s05_Crataegus_punctata:0.0063279359,s11_Crataegus_macracantha_4x:0.0017483223)0/48:0.0000010000,s06_Crataegus_chrysocarpa_4x:0.0000010000)0/41:0.0000010000,s09_Crataegus_crus-galli:0.0008600229)84.8/76:0.0017848717,s01_Crataegus_calpodendron:0.0009088086)0/10:0.0000010000,s22_Crataegus_triflora:0.0000010000)0/17:0.00000100…
Tree012	(Malus_×domestica:0.0354609831,((((s08_Crataegus_opaca:0.0061312927,s18_Crataegus_macracantha_4x:0.0000010000)0/66:0.0000010000,((((((((((((((((s05_Crataegus_punctata:0.0032316150,s22_Crataegus_triflora:0.0000020148)85.3/83:0.0021739275,s09_Crataegus_crus-galli:0.0009552343)0/24:0.0000028158,s01_Crataegus_calpodendron:0.0019744563)91.5/93:0.0125088492,s21_Crataegus_monogyna:0.0534673815)27.1/71:0…
Tree013	(Malus_×domestica:0.0241196417,((((((((s08_Crataegus_opaca:0.0026602344,(s01_Crataegus_calpodendron:0.0000026448,s22_Crataegus_triflora:0.0093334224)0/20:0.0000020742)0/45:0.0011034448,s09_Crataegus_crus-galli:0.0015828712)77.8/45:0.0011124431,s21_Crataegus_monogyna:0.0052186058)0/27:0.0000020390,(s02_Crataegus_wilsonii:0.0021331947,s23_Crataegus_nigra:0.0009313749)75.4/70:0.0010653375)0/10:0.000…
Tree014	(Malus_×domestica:0.0252457493,((s08_Crataegus_opaca:0.0312197130,(s01_Crataegus_calpodendron:0.0049936584,s09_Crataegus_crus-galli:0.0023099727)0/85:0.0000019377)90.6/74:0.0014239388,(s02_Crataegus_wilsonii:0.0021269030,s21_Crataegus_monogyna:0.0028570737)84.8/79:0.0014216967)0/47:0.0000019393,((((s05_Crataegus_punctata:0.0032232865,s20_Crataegus_rivularis_4x:0.0025598783)76.6/79:0.0024153041,((…
Tree015	(Malus_×domestica:0.0157893309,((((((s08_Crataegus_opaca:0.0115940919,s04_Crataegus_rivularis_4x:0.0000021870)83.7/77:0.0033496976,s03_Crataegus_douglasii_4x:0.0049516729)58.5/50:0.0006904920,s07_Crataegus_germanica:0.0133101977)98.6/99:0.0102076753,(((((s05_Crataegus_punctata:0.0011588042,((s18_Crataegus_macracantha_4x:0.0191786615,s17_Crataegus_chrysocarpa_4x:0.0034976603)0/55:0.0000009966,s11_…
Tree016	(Malus_×domestica:0.0386743656,((((((((s08_Crataegus_opaca:0.0077518379,(((s15_Crataegus_suksdorfii:0.0010689750,s16_Crataegus_douglasii_4x:0.0038569742)97.3/99:0.0130031787,s17_Crataegus_chrysocarpa_4x:0.0043924244)91.4/74:0.0072346777,(s02_Crataegus_wilsonii:0.0015094797,s23_Crataegus_nigra:0.0113246611)96.9/100:0.0112026512)70.9/46:0.0015065907)77.5/65:0.0037366875,s05_Crataegus_punctata:0.010…
Tree017	(Malus_×domestica:0.0196004492,(((((((s08_Crataegus_opaca:0.0023182941,(((((s01_Crataegus_calpodendron:0.0000010000,s22_Crataegus_triflora:0.0004602305)0/4:0.0000010000,s17_Crataegus_chrysocarpa_4x:0.0004589465)0/8:0.0000010000,s11_Crataegus_macracantha_4x:0.0000010000)0/21:0.0000010000,s06_Crataegus_chrysocarpa_4x:0.0004607519)0/41:0.0000010000,s18_Crataegus_macracantha_4x:0.0004602342)74.9/71:0…
Tree018	(Malus_×domestica:0.0166159249,(((((((s08_Crataegus_opaca:0.0363820524,s07_Crataegus_germanica:0.0158691449)99.1/57:0.0091854885,s22_Crataegus_triflora:0.0200597076)98.9/41:0.0050238114,s17_Crataegus_chrysocarpa_4x:0.0065808939)97.2/40:0.0042273197,((s05_Crataegus_punctata:0.0144869150,(s20_Crataegus_rivularis_4x:0.0129523342,s16_Crataegus_douglasii_4x:0.0082014955)87.8/77:0.0024238699)49.7/47:0.…
Tree019	(Malus_×domestica:0.0200312923,(((((((((s08_Crataegus_opaca:0.0025419621,(s05_Crataegus_punctata:0.0055553311,s21_Crataegus_monogyna:0.0349295007)82.3/71:0.0040304058)84.4/71:0.0034456732,(s01_Crataegus_calpodendron:0.0040813473,s11_Crataegus_macracantha_4x:0.0007680876)68/51:0.0006687749)75/75:0.0050967494,s09_Crataegus_crus-galli:0.0032237196)79.7/58:0.0050163012,s17_Crataegus_chrysocarpa_4x:0.…
Tree020	(Malus_×domestica:0.0766106515,((((((s08_Crataegus_opaca:0.0000023821,s21_Crataegus_monogyna:0.0303830511)79.1/41:0.0062231801,((((s05_Crataegus_punctata:0.0000021069,(s12_Crataegus_rivularis_4x:0.0000010000,s22_Crataegus_triflora:0.0000010000)0/48:0.0000010000)0/51:0.0000010000,s03_Crataegus_douglasii_4x:0.0000010000)80.5/54:0.0019142659,s16_Crataegus_douglasii_4x:0.0000010000)0/51:0.0000699757,…
Tree021	(Malus_×domestica:0.0140775762,((((((((((((((s08_Crataegus_opaca:0.0112719449,s03_Crataegus_douglasii_4x:0.0104883227)84.6/85:0.0040916958,s10_Crataegus_brachyacantha:0.0083508266)52.4/38:0.0028481623,s13_Crataegus_saligna:0.0158984527)81.1/45:0.0034583238,(((s15_Crataegus_suksdorfii:0.0011662430,s23_Crataegus_nigra:0.0019307179)98.1/98:0.0042977853,(s14_Crataegus_saligna:0.0014566840,s04_Crataeg…
Tree022	(Malus_×domestica:0.0128167692,(((((((((((s08_Crataegus_opaca:0.0037975127,s01_Crataegus_calpodendron:0.0003603641)18.1/42:0.0003428821,(s11_Crataegus_macracantha_4x:0.0000010009,s09_Crataegus_crus-galli:0.0020120028)89.1/60:0.0009733995)77.7/51:0.0010237918,(s05_Crataegus_punctata:0.0006618309,s22_Crataegus_triflora:0.0003296943)0/45:0.0000010009)72.7/28:0.0003619107,(s18_Crataegus_macracantha_4…
Tree023	(Malus_×domestica:0.0294505042,((((s08_Crataegus_opaca:0.0118387834,(s05_Crataegus_punctata:0.0017145693,((((s19_Crataegus_douglasii_4x:0.0000010313,(s04_Crataegus_rivularis_4x:0.0010978949,s22_Crataegus_triflora:0.0054095794)0/42:0.0000010314)0/77:0.0000013988,(s07_Crataegus_germanica:0.0178292724,s23_Crataegus_nigra:0.0011396862)76.3/61:0.0010927519)0/71:0.0021725297,(s13_Crataegus_saligna:0.01…
Tree024	(Malus_×domestica:0.0493171238,((((((((s08_Crataegus_opaca:0.0173568536,(s04_Crataegus_rivularis_4x:0.0075058534,s13_Crataegus_saligna:0.0662173602)93.4/81:0.0183174209)95.7/81:0.0181041308,s17_Crataegus_chrysocarpa_4x:0.0048683396)89.2/39:0.0045384934,(s24_Crataegus_suksdorfii:0.0057890737,s20_Crataegus_rivularis_4x:0.0015865582)75.9/41:0.0007611320)0/10:0.0006861712,s22_Crataegus_triflora:0.053…
Tree025	(Malus_×domestica:0.0156184968,(((((((((((((s08_Crataegus_opaca:0.0011647642,s01_Crataegus_calpodendron:0.0011568338)78.8/77:0.0011568272,s05_Crataegus_punctata:0.0023234052)0/61:0.0000010000,s18_Crataegus_macracantha_4x:0.0000010000)0/17:0.0000010000,s22_Crataegus_triflora:0.0000010000)0/21:0.0000010000,s17_Crataegus_chrysocarpa_4x:0.0000010000)0/14:0.0000010000,s16_Crataegus_douglasii_4x:0.0000…
Tree026	(Malus_×domestica:0.0237591951,((((((s08_Crataegus_opaca:0.0083439106,s09_Crataegus_crus-galli:0.0031307708)85.7/90:0.0016818513,s05_Crataegus_punctata:0.0018091464)87.8/76:0.0011547671,(((((s24_Crataegus_suksdorfii:0.0000010099,s16_Crataegus_douglasii_4x:0.0010752133)84.5/77:0.0020067913,s03_Crataegus_douglasii_4x:0.0076993357)76.5/72:0.0041160325,s02_Crataegus_wilsonii:0.0011810861)96/67:0.0036…
Tree027	(Malus_×domestica:0.0153801700,((((((((((s08_Crataegus_opaca:0.0112621637,s05_Crataegus_punctata:0.0031070763)0/31:0.0000010020,s18_Crataegus_macracantha_4x:0.0000010020)0/17:0.0000010020,s22_Crataegus_triflora:0.0006290247)0/23:0.0000010020,s17_Crataegus_chrysocarpa_4x:0.0000010020)0/12:0.0000010020,s11_Crataegus_macracantha_4x:0.0006125338)0/25:0.0000010020,s09_Crataegus_crus-galli:0.0007088916…
Tree028	(Malus_×domestica:0.0222439559,(((s08_Crataegus_opaca:0.0178349311,s09_Crataegus_crus-galli:0.0022911367)0/6:0.0000022972,(((((s05_Crataegus_punctata:0.0014225838,s04_Crataegus_rivularis_4x:0.0109278913)74.7/58:0.0006184313,s03_Crataegus_douglasii_4x:0.0013626279)0/26:0.0000010117,s11_Crataegus_macracantha_4x:0.0000010117)0/45:0.0000010117,(((s19_Crataegus_douglasii_4x:0.0013098477,(((s24_Crataeg…
Tree029	(Malus_×domestica:0.0209559006,(((((s08_Crataegus_opaca:0.0144940055,(((s24_Crataegus_suksdorfii:0.0039779632,s15_Crataegus_suksdorfii:0.0028143906)75.4/65:0.0004890167,((s14_Crataegus_saligna:0.0010515832,s13_Crataegus_saligna:0.0064997832)96.4/99:0.0031122393,(s04_Crataegus_rivularis_4x:0.0024407350,s12_Crataegus_rivularis_4x:0.0058492230)86.6/88:0.0016485046)99.6/100:0.0048581746)0/23:0.000000…
Tree030	(Malus_×domestica:0.0215633140,((((((s08_Crataegus_opaca:0.0062386583,(s13_Crataegus_saligna:0.0023880270,s23_Crataegus_nigra:0.0034848176)95.3/87:0.0185324311)98.6/65:0.0073835952,(((((((s19_Crataegus_douglasii_4x:0.0000010185,s03_Crataegus_douglasii_4x:0.0007698929)83.6/70:0.0007563004,(s24_Crataegus_suksdorfii:0.0028402231,s16_Crataegus_douglasii_4x:0.0028000679)74.1/58:0.0009135138)0/57:0.000…
Tree031	(Malus_×domestica:0.0285847111,(((((s08_Crataegus_opaca:0.0200446687,s11_Crataegus_macracantha_4x:0.0125196805)98.7/100:0.0192325741,s22_Crataegus_triflora:0.0029376986)37.7/51:0.0005646422,s05_Crataegus_punctata:0.0123652794)83.5/79:0.0012865011,(s14_Crataegus_saligna:0.0342609287,s02_Crataegus_wilsonii:0.0030641471)73.3/79:0.0008986107)99.6/100:0.0082210139,((((((s19_Crataegus_douglasii_4x:0.00…
Tree032	(Malus_×domestica:0.0080092882,(((((((((s08_Crataegus_opaca:0.0020798855,(((s05_Crataegus_punctata:0.0000010000,s17_Crataegus_chrysocarpa_4x:0.0000010000)83.6/90:0.0010311216,s11_Crataegus_macracantha_4x:0.0000010000)85.1/69:0.0010248877,((((s19_Crataegus_douglasii_4x:0.0010249120,s06_Crataegus_chrysocarpa_4x:0.0000010000)0/4:0.0000010000,s18_Crataegus_macracantha_4x:0.0000010000)0/7:0.0000010000…
Tree033	(Malus_×domestica:0.0157532078,(((((((((s08_Crataegus_opaca:0.0009321659,(s18_Crataegus_macracantha_4x:0.0000010000,s12_Crataegus_rivularis_4x:0.0000010000)0/42:0.0000010000)0/56:0.0000010000,((s19_Crataegus_douglasii_4x:0.0009346390,s03_Crataegus_douglasii_4x:0.0009292591)9.3/83:0.0009336769,s01_Crataegus_calpodendron:0.0045810943)0/57:0.0000010000)0/44:0.0000010000,((s05_Crataegus_punctata:0.00…
Tree034	(Malus_×domestica:0.0325215706,((((((((((((((s08_Crataegus_opaca:0.0003955786,((s19_Crataegus_douglasii_4x:0.0000010361,s22_Crataegus_triflora:0.0042308044)77.6/64:0.0008557946,s17_Crataegus_chrysocarpa_4x:0.0006968953)100/100:0.0168949186)99.9/99:0.0169153880,s01_Crataegus_calpodendron:0.0008269609)92.3/46:0.0036408422,s06_Crataegus_chrysocarpa_4x:0.0164487656)82.9/38:0.0023574303,s16_Crataegus_…
Tree035	(Malus_×domestica:0.0447811976,((((((s08_Crataegus_opaca:0.0039064223,((((s01_Crataegus_calpodendron:0.0000021629,s09_Crataegus_crus-galli:0.0052595357)21.6/50:0.0016321088,s17_Crataegus_chrysocarpa_4x:0.0035146098)0/66:0.0000026038,(s11_Crataegus_macracantha_4x:0.0000020228,s21_Crataegus_monogyna:0.0130305309)99.8/100:0.0344918966)96.6/66:0.0132396923,s22_Crataegus_triflora:0.0017216056)0/42:0.0…
Tree036	(Malus_×domestica:0.0257439197,((((((s08_Crataegus_opaca:0.0037214618,s11_Crataegus_macracantha_4x:0.0000010000)0/32:0.0000010000,((s14_Crataegus_saligna:0.0000010000,s22_Crataegus_triflora:0.0031543552)0/28:0.0000010000,s13_Crataegus_saligna:0.0098193817)85.5/46:0.0035329297)0/26:0.0000010000,s20_Crataegus_rivularis_4x:0.0000010000)0/28:0.0000010000,((s18_Crataegus_macracantha_4x:0.0000010000,s0…
Tree037	(Malus_×domestica:0.0318467518,(((((((s08_Crataegus_opaca:0.0068783183,(s05_Crataegus_punctata:0.0166239891,((((s18_Crataegus_macracantha_4x:0.0055204034,s22_Crataegus_triflora:0.0026052777)0/87:0.0000009931,s06_Crataegus_chrysocarpa_4x:0.0000009931)0/48:0.0000009931,s17_Crataegus_chrysocarpa_4x:0.0012280793)78.9/88:0.0006136019,s09_Crataegus_crus-galli:0.0018615498)78.3/64:0.0006011488)0/68:0.00…
Tree038	(Malus_×domestica:0.0368381788,((((((((((((s08_Crataegus_opaca:0.0109230511,s18_Crataegus_macracantha_4x:0.0039610916)79.8/74:0.0013037894,((s15_Crataegus_suksdorfii:0.0067222481,s23_Crataegus_nigra:0.0018878149)81.3/51:0.0051486705,(((s14_Crataegus_saligna:0.0000021415,s13_Crataegus_saligna:0.0071410555)11.8/36:0.0027974826,s12_Crataegus_rivularis_4x:0.0007506300)81.6/37:0.0012507466,s04_Crataeg…
Tree039	(Malus_×domestica:0.0405613382,(((((s08_Crataegus_opaca:0.0000010000,(s05_Crataegus_punctata:0.0015794776,s09_Crataegus_crus-galli:0.0007864781)0/39:0.0000010000)87/90:0.0015665636,s11_Crataegus_macracantha_4x:0.0024140968)54.3/44:0.0015753304,s01_Crataegus_calpodendron:0.0015553825)0/24:0.0000022011,(((((((((s19_Crataegus_douglasii_4x:0.0000010000,s16_Crataegus_douglasii_4x:0.0007395757)83.9/100…
Tree040	(Malus_×domestica:0.0480065870,((((((((((((s08_Crataegus_opaca:0.0062613893,((s19_Crataegus_douglasii_4x:0.0000010000,(((s15_Crataegus_suksdorfii:0.0000021835,(s02_Crataegus_wilsonii:0.0037298457,s23_Crataegus_nigra:0.0000023423)81.3/77:0.0024821161)0/47:0.0000021710,s13_Crataegus_saligna:0.0033843996)0/59:0.0012544659,s07_Crataegus_germanica:0.0101451029)78.6/64:0.0012233119)0/40:0.0000010000,s1…
Tree041	(Malus_×domestica:0.1072540731,(((s08_Crataegus_opaca:0.0036769678,s07_Crataegus_germanica:0.0345709453)74.3/45:0.0043299384,(((((((s05_Crataegus_punctata:0.0073280069,s15_Crataegus_suksdorfii:0.0157873747)0/67:0.0118765608,((((s24_Crataegus_suksdorfii:0.0058756628,s16_Crataegus_douglasii_4x:0.0000023139)0/24:0.0000016291,s09_Crataegus_crus-galli:0.0000010000)0/8:0.0000015181,s06_Crataegus_chryso…
Tree042	(Malus_×domestica:0.0248779355,(((((((s08_Crataegus_opaca:0.0031449510,(((((s05_Crataegus_punctata:0.0007326181,((s01_Crataegus_calpodendron:0.0034116242,s18_Crataegus_macracantha_4x:0.0000009968)62.4/48:0.0007339174,s06_Crataegus_chrysocarpa_4x:0.0000009968)84.7/55:0.0007495103)92.1/74:0.0011619095,s11_Crataegus_macracantha_4x:0.0011418952)72.4/60:0.0002968844,s09_Crataegus_crus-galli:0.00234923…
Tree043	(Malus_×domestica:0.0093911895,((((((s08_Crataegus_opaca:0.0027500298,((s19_Crataegus_douglasii_4x:0.0000010000,(s24_Crataegus_suksdorfii:0.0000010000,s16_Crataegus_douglasii_4x:0.0000010000)0/30:0.0000010000)0/91:0.0000010000,s15_Crataegus_suksdorfii:0.0000010000)73.4/70:0.0009036390)0/48:0.0000010000,((((s20_Crataegus_rivularis_4x:0.0000010000,(s14_Crataegus_saligna:0.0000010000,s12_Crataegus_r…
Tree044	(Malus_×domestica:0.0182479368,(s08_Crataegus_opaca:0.0101066432,(((((s05_Crataegus_punctata:0.0015358991,((s01_Crataegus_calpodendron:0.0160200628,s22_Crataegus_triflora:0.0036200978)74.4/67:0.0009378057,(s02_Crataegus_wilsonii:0.0017207347,s23_Crataegus_nigra:0.0035362567)86.5/87:0.0015220629)43.8/22:0.0005438991)78.7/39:0.0006589620,((s18_Crataegus_macracantha_4x:0.0016495429,s10_Crataegus_bra…
Tree045	(Malus_×domestica:0.0388371987,(((((s08_Crataegus_opaca:0.0051451898,(s13_Crataegus_saligna:0.0282975365,s06_Crataegus_chrysocarpa_4x:0.0016300085)0/34:0.0000020899)41.2/23:0.0014241033,s09_Crataegus_crus-galli:0.0000022263)79.1/10:0.0014110549,s05_Crataegus_punctata:0.0059500859)75.4/49:0.0019036692,(((((s24_Crataegus_suksdorfii:0.0072866463,s02_Crataegus_wilsonii:0.0073239390)85.5/87:0.00361674…
Tree046	(Malus_×domestica:0.0163478344,((((((s08_Crataegus_opaca:0.0220927716,s01_Crataegus_calpodendron:0.0006716433)81.5/69:0.0026324340,(s19_Crataegus_douglasii_4x:0.0099730887,s12_Crataegus_rivularis_4x:0.0100671888)89/97:0.0035214139)96.1/83:0.0085177851,(s15_Crataegus_suksdorfii:0.0164782650,((s18_Crataegus_macracantha_4x:0.0051065397,s22_Crataegus_triflora:0.0034577512)79.1/79:0.0038805623,s06_Cra…
Tree047	(Malus_×domestica:0.0073455286,((((((((((((((s08_Crataegus_opaca:0.0021981621,(s19_Crataegus_douglasii_4x:0.0000010000,s09_Crataegus_crus-galli:0.0061873546)83.8/29:0.0020132796)0/15:0.0000027467,s20_Crataegus_rivularis_4x:0.0000010000)0/24:0.0018172134,(s18_Crataegus_macracantha_4x:0.0000010000,s06_Crataegus_chrysocarpa_4x:0.0000010000)90.1/90:0.0047300973)0/18:0.0000119843,s12_Crataegus_rivular…
Tree048	(Malus_×domestica:0.0416274418,((((s08_Crataegus_opaca:0.0073637283,(((((s19_Crataegus_douglasii_4x:0.0006384822,(s24_Crataegus_suksdorfii:0.0006412165,s15_Crataegus_suksdorfii:0.0020936497)77.1/61:0.0006408280)0/25:0.0000010011,s16_Crataegus_douglasii_4x:0.0000010011)77.6/81:0.0006547198,((s17_Crataegus_chrysocarpa_4x:0.0039008981,s06_Crataegus_chrysocarpa_4x:0.0006762945)93.7/97:0.0026736827,s0…
Tree049	(Malus_×domestica:0.0283321816,(((((((((s08_Crataegus_opaca:0.0094968050,s05_Crataegus_punctata:0.0021393854)90.4/38:0.0039301899,(s20_Crataegus_rivularis_4x:0.0000020381,(s18_Crataegus_macracantha_4x:0.0005031755,s09_Crataegus_crus-galli:0.0008721934)99.7/100:0.0113932212)35.6/41:0.0026574684)15.2/22:0.0013620132,((s01_Crataegus_calpodendron:0.0051066789,((s04_Crataegus_rivularis_4x:0.0038343097…
Tree050	(Malus_×domestica:0.0444724607,(((((s08_Crataegus_opaca:0.0114442914,s06_Crataegus_chrysocarpa_4x:0.0019268367)82.5/78:0.0014690625,(((s24_Crataegus_suksdorfii:0.0037819665,s07_Crataegus_germanica:0.0243601385)100/100:0.0130608492,s20_Crataegus_rivularis_4x:0.0021500213)89.5/65:0.0021530548,(s04_Crataegus_rivularis_4x:0.0046721685,s12_Crataegus_rivularis_4x:0.0081604505)67.8/58:0.0019634031)92.9/…
Tree051	(Malus_×domestica:0.0148846748,((((((((s08_Crataegus_opaca:0.0010548600,s22_Crataegus_triflora:0.0005259273)0/32:0.0000010000,(s20_Crataegus_rivularis_4x:0.0000010000,s09_Crataegus_crus-galli:0.0000010000)0/73:0.0000010000)0/16:0.0000010000,(((((s19_Crataegus_douglasii_4x:0.0000010000,s16_Crataegus_douglasii_4x:0.0000010000)76.7/98:0.0005223630,s03_Crataegus_douglasii_4x:0.0010678685)89.5/54:0.00…
Tree052	(Malus_×domestica:0.0187623581,((((((((s08_Crataegus_opaca:0.0064964977,s23_Crataegus_nigra:0.0197951042)59.2/68:0.0012663249,(s05_Crataegus_punctata:0.0043664812,s17_Crataegus_chrysocarpa_4x:0.0017121354)73.7/71:0.0025910759)90.5/87:0.0049704933,s04_Crataegus_rivularis_4x:0.0096907817)97.9/98:0.0168376443,s03_Crataegus_douglasii_4x:0.0220877593)100/100:0.0429116386,(((s19_Crataegus_douglasii_4x:…
Tree053	(Malus_×domestica:0.0177673769,(((((((((s08_Crataegus_opaca:0.0034324760,((s02_Crataegus_wilsonii:0.0030925620,s23_Crataegus_nigra:0.0199898841)99.9/100:0.0185937523,s09_Crataegus_crus-galli:0.0144134754)0/90:0.0000010000)0/95:0.0000025397,s24_Crataegus_suksdorfii:0.0032629741)100/81:0.0073700017,((s19_Crataegus_douglasii_4x:0.0007380511,s16_Crataegus_douglasii_4x:0.0129999598)95.3/92:0.003419597…
Tree054	(Malus_×domestica:0.0422527957,((((((s08_Crataegus_opaca:0.0165552098,((((s14_Crataegus_saligna:0.0087072769,s13_Crataegus_saligna:0.0214326228)92.8/83:0.0041489618,((((s01_Crataegus_calpodendron:0.0051429657,s09_Crataegus_crus-galli:0.0042139575)94.8/91:0.0054640895,(s04_Crataegus_rivularis_4x:0.0229638640,s12_Crataegus_rivularis_4x:0.0009151016)83.9/44:0.0033715361)43.5/21:0.0018046615,s16_Crat…
Tree055	(Malus_×domestica:0.0402394844,((((((s08_Crataegus_opaca:0.0022752966,s11_Crataegus_macracantha_4x:0.0070736628)0/85:0.0000020400,s09_Crataegus_crus-galli:0.0084144026)94.2/100:0.0105703386,s22_Crataegus_triflora:0.0033360073)74.8/37:0.0007466552,s01_Crataegus_calpodendron:0.0073750890)75.1/30:0.0007350399,s10_Crataegus_brachyacantha:0.0083925598)95.5/97:0.0039421311,(((s15_Crataegus_suksdorfii:0…
Tree056	(Malus_×domestica:0.0249906564,((((s08_Crataegus_opaca:0.0023668516,s09_Crataegus_crus-galli:0.0010367966)87.9/77:0.0010365775,(((s05_Crataegus_punctata:0.0000010000,s01_Crataegus_calpodendron:0.0037676919)81.4/61:0.0006234273,s22_Crataegus_triflora:0.0011763643)0/20:0.0000010000,s18_Crataegus_macracantha_4x:0.0030596470)0/54:0.0000010000)76.6/56:0.0005600603,((((((s19_Crataegus_douglasii_4x:0.00…
Tree057	(Malus_×domestica:0.0163501044,(((((((s08_Crataegus_opaca:0.0029134990,(s18_Crataegus_macracantha_4x:0.0044812525,s11_Crataegus_macracantha_4x:0.0006049146)80.4/39:0.0032500680)0/5:0.0000022954,(s05_Crataegus_punctata:0.0032559128,((((s19_Crataegus_douglasii_4x:0.0084939543,s16_Crataegus_douglasii_4x:0.0001302612)88.2/82:0.0027408263,s03_Crataegus_douglasii_4x:0.0015993434)91.9/94:0.0041280316,s2…
Tree058	(Malus_×domestica:0.0163303337,(((((s08_Crataegus_opaca:0.0020696708,s02_Crataegus_wilsonii:0.0034468286)0/63:0.0000020771,(((s05_Crataegus_punctata:0.0008594908,(s01_Crataegus_calpodendron:0.0000010000,s09_Crataegus_crus-galli:0.0000010000)0/98:0.0000010000)79.1/76:0.0013754031,s12_Crataegus_rivularis_4x:0.0025982721)0/53:0.0000020809,((((s18_Crataegus_macracantha_4x:0.0000010000,s11_Crataegus_m…
Tree059	(Malus_×domestica:0.0424560313,((((((((s08_Crataegus_opaca:0.0010977164,s01_Crataegus_calpodendron:0.0044035303)75.4/95:0.0010702292,((s19_Crataegus_douglasii_4x:0.0010977065,s16_Crataegus_douglasii_4x:0.0000010000)98/100:0.0077727403,s17_Crataegus_chrysocarpa_4x:0.0033542208)79.4/77:0.0033994822)99.8/100:0.0170412313,(s24_Crataegus_suksdorfii:0.0012231609,s02_Crataegus_wilsonii:0.0241203228)25.1…
Tree060	(Malus_×domestica:0.0394427514,((((s08_Crataegus_opaca:0.0114481399,((s05_Crataegus_punctata:0.0025911693,s09_Crataegus_crus-galli:0.0039053575)87.9/93:0.0026108997,s02_Crataegus_wilsonii:0.0026083233)79.1/66:0.0012909738)0/41:0.0000010000,((((s24_Crataegus_suksdorfii:0.0000010000,s15_Crataegus_suksdorfii:0.0000010000)92.2/94:0.0026014122,(((s20_Crataegus_rivularis_4x:0.0026132436,s13_Crataegus_s…
Tree061	(Malus_×domestica:0.0242858697,((((((((s08_Crataegus_opaca:0.0042167149,s22_Crataegus_triflora:0.0014714576)35.6/57:0.0009508209,s05_Crataegus_punctata:0.0033733582)78/78:0.0013413802,((((((s20_Crataegus_rivularis_4x:0.0179351273,s09_Crataegus_crus-galli:0.0029136551)98.4/100:0.0076506236,s01_Crataegus_calpodendron:0.0028203261)0/39:0.0000010000,s11_Crataegus_macracantha_4x:0.0018800859)0/0:0.000…
Tree062	(Malus_×domestica:0.0176291178,((((s08_Crataegus_opaca:0.0007573471,(s01_Crataegus_calpodendron:0.0038450687,s22_Crataegus_triflora:0.0000010000)40.9/51:0.0007590349)0/8:0.0000010000,((((s05_Crataegus_punctata:0.0022935334,((s20_Crataegus_rivularis_4x:0.0000010000,s12_Crataegus_rivularis_4x:0.0015237828)45.7/52:0.0007622634,s04_Crataegus_rivularis_4x:0.0000010000)86.9/42:0.0007605593)0/27:0.00000…
Tree063	(Malus_×domestica:0.0347631675,((((((s08_Crataegus_opaca:0.0021022357,((((s05_Crataegus_punctata:0.0201688716,s09_Crataegus_crus-galli:0.0007170708)0/22:0.0000010000,(s01_Crataegus_calpodendron:0.0006567008,(s18_Crataegus_macracantha_4x:0.0000010000,s22_Crataegus_triflora:0.0000010000)0/68:0.0000010000)83.7/66:0.0006566033)0/3:0.0000010000,(s11_Crataegus_macracantha_4x:0.0000010000,s06_Crataegus_…
Tree064	(Malus_×domestica:0.0222551336,(((((((((s08_Crataegus_opaca:0.0053456535,s09_Crataegus_crus-galli:0.0042734043)0/25:0.0000010000,((s18_Crataegus_macracantha_4x:0.0010604168,s06_Crataegus_chrysocarpa_4x:0.0005297652)0/8:0.0000010000,s17_Crataegus_chrysocarpa_4x:0.0000010000)0/1:0.0000010000)0/6:0.0000010000,s22_Crataegus_triflora:0.0005302514)0/9:0.0000010000,s01_Crataegus_calpodendron:0.002130332…
Tree065	(Malus_×domestica:0.0204218077,(((s08_Crataegus_opaca:0.0035973030,((((((((((s05_Crataegus_punctata:0.0035682100,s01_Crataegus_calpodendron:0.0000010000)90.7/84:0.0017005819,s19_Crataegus_douglasii_4x:0.0000010000)90.1/86:0.0017268040,s16_Crataegus_douglasii_4x:0.0000022353)76.2/48:0.0015373922,s22_Crataegus_triflora:0.0023398129)0/44:0.0001911104,s12_Crataegus_rivularis_4x:0.0028855293)0/36:0.00…
Tree066	(Malus_×domestica:0.0345406183,(((s08_Crataegus_opaca:0.0038651372,((s05_Crataegus_punctata:0.0159743336,((s24_Crataegus_suksdorfii:0.0006529590,s10_Crataegus_brachyacantha:0.0942451379)53.6/83:0.0074985336,(s20_Crataegus_rivularis_4x:0.0000020516,s14_Crataegus_saligna:0.0096525573)75.1/64:0.0051716343)51.8/75:0.0126795350)87.2/67:0.0262234596,s22_Crataegus_triflora:0.0007330257)77.6/59:0.0104061…
Tree067	(Malus_×domestica:0.0116810167,(((((((((((s08_Crataegus_opaca:0.0035399338,((s01_Crataegus_calpodendron:0.0000010000,s18_Crataegus_macracantha_4x:0.0000010000)83.4/86:0.0007009035,s11_Crataegus_macracantha_4x:0.0000010000)75.7/76:0.0007019027)76.4/71:0.0007020276,s05_Crataegus_punctata:0.0014064550)0/35:0.0000010000,s06_Crataegus_chrysocarpa_4x:0.0000010000)77.9/69:0.0007024547,s17_Crataegus_chry…
Tree068	(Malus_×domestica:0.0458659832,(((((((s08_Crataegus_opaca:0.0018867669,(s20_Crataegus_rivularis_4x:0.0012242042,s16_Crataegus_douglasii_4x:0.0014410977)0/27:0.0000010000)0/52:0.0000010000,((s19_Crataegus_douglasii_4x:0.0090654588,((((s24_Crataegus_suksdorfii:0.0055825654,((s15_Crataegus_suksdorfii:0.0015454847,((((s18_Crataegus_macracantha_4x:0.0000010000,s22_Crataegus_triflora:0.0007228551)0/64:…
Tree069	(Malus_×domestica:0.0254305966,((s08_Crataegus_opaca:0.0057736430,((((((s05_Crataegus_punctata:0.0021848075,s06_Crataegus_chrysocarpa_4x:0.0034760722)16.7/39:0.0002932710,s09_Crataegus_crus-galli:0.0056446462)83.5/79:0.0006758970,((s14_Crataegus_saligna:0.0051888009,s22_Crataegus_triflora:0.0016815956)67.8/45:0.0017018720,s23_Crataegus_nigra:0.0211369232)95.3/55:0.0025411645)95.2/48:0.0015748155,…
Tree070	(Malus_×domestica:0.0152066154,((((((((s08_Crataegus_opaca:0.0029731255,(s19_Crataegus_douglasii_4x:0.0000024315,((s12_Crataegus_rivularis_4x:0.0191213677,s21_Crataegus_monogyna:0.0168675274)93.2/100:0.0073305466,s22_Crataegus_triflora:0.0015070678)98.3/100:0.0056959948)0/34:0.0006245582)0/24:0.0000444782,s16_Crataegus_douglasii_4x:0.0315743998)0/12:0.0000023704,((s24_Crataegus_suksdorfii:0.01393…
Tree071	(Malus_×domestica:0.0119412026,((((((s08_Crataegus_opaca:0.0061747887,s22_Crataegus_triflora:0.0008894421)35.4/53:0.0003865486,s01_Crataegus_calpodendron:0.0024392681)90/90:0.0013811771,((((s05_Crataegus_punctata:0.0011328454,s09_Crataegus_crus-galli:0.0000009857)0/39:0.0000009857,(((s18_Crataegus_macracantha_4x:0.0000009857,s11_Crataegus_macracantha_4x:0.0000009857)0/47:0.0000009857,s06_Crataegu…
Tree072	(Malus_×domestica:0.0351289462,((((((((s08_Crataegus_opaca:0.0056386396,((s01_Crataegus_calpodendron:0.0039892832,s11_Crataegus_macracantha_4x:0.0037117212)0/70:0.0000023498,s03_Crataegus_douglasii_4x:0.0087382269)98.4/76:0.0157175430)0/27:0.0008014876,s15_Crataegus_suksdorfii:0.0064565393)0/23:0.0000020760,s17_Crataegus_chrysocarpa_4x:0.0000010013)0/13:0.0000010013,((s05_Crataegus_punctata:0.004…
Tree073	(Malus_×domestica:0.0313156890,(((((((s08_Crataegus_opaca:0.0008131095,s09_Crataegus_crus-galli:0.0024465995)0/25:0.0000010000,((s05_Crataegus_punctata:0.0008134041,((s01_Crataegus_calpodendron:0.0000010000,s22_Crataegus_triflora:0.0008127304)85/73:0.0008129307,s11_Crataegus_macracantha_4x:0.0016281918)0/7:0.0000010000)0/2:0.0000010000,s18_Crataegus_macracantha_4x:0.0000010000)0/2:0.0000010000)0/…
Tree074	(Malus_×domestica:0.0183673784,(((s08_Crataegus_opaca:0.0046462776,s22_Crataegus_triflora:0.0083604887)92.6/81:0.0036649526,(((s05_Crataegus_punctata:0.0047840799,((((s01_Crataegus_calpodendron:0.0173997010,(s18_Crataegus_macracantha_4x:0.0018704892,s03_Crataegus_douglasii_4x:0.0095221007)93.6/53:0.0084862054)95/49:0.0115463796,s09_Crataegus_crus-galli:0.0017886973)0/30:0.0000024037,s06_Crataegus…
Tree075	(Malus_×domestica:0.0224174905,((((((((s08_Crataegus_opaca:0.0000010000,s09_Crataegus_crus-galli:0.0016188857)74.8/49:0.0008081423,(((s24_Crataegus_suksdorfii:0.0008125022,(s17_Crataegus_chrysocarpa_4x:0.0016215743,s03_Crataegus_douglasii_4x:0.0000010000)94.1/96:0.0024351010)76.7/74:0.0008045357,s02_Crataegus_wilsonii:0.0032496487)0/17:0.0000010000,(s20_Crataegus_rivularis_4x:0.0000010000,s14_Cra…
Tree076	(Malus_×domestica:0.0130074922,((((((((s08_Crataegus_opaca:0.0033234080,s05_Crataegus_punctata:0.0016450821)0/9:0.0000010000,((s18_Crataegus_macracantha_4x:0.0000010000,s06_Crataegus_chrysocarpa_4x:0.0000010000)0/90:0.0000010000,s11_Crataegus_macracantha_4x:0.0016534318)85.8/71:0.0008180784)0/5:0.0000010000,(s01_Crataegus_calpodendron:0.0016456792,s22_Crataegus_triflora:0.0016374088)0/17:0.000001…
Tree077	(Malus_×domestica:0.0197618246,(((((((((((((s08_Crataegus_opaca:0.0015357472,s16_Crataegus_douglasii_4x:0.0015305486)0/33:0.0000010000,(s03_Crataegus_douglasii_4x:0.0000010000,s23_Crataegus_nigra:0.0015332042)85.4/40:0.0007625839)0/60:0.0000010000,s01_Crataegus_calpodendron:0.0008174683)57/93:0.0183531038,s05_Crataegus_punctata:0.0015181435)0/4:0.0000010000,s06_Crataegus_chrysocarpa_4x:0.00000100…
Tree078	(Malus_×domestica:0.0105429285,((((s08_Crataegus_opaca:0.0010211769,(s05_Crataegus_punctata:0.0035916679,((((((s15_Crataegus_suksdorfii:0.0010669590,(s03_Crataegus_douglasii_4x:0.0012046778,s23_Crataegus_nigra:0.0021084743)0/54:0.0000023822)74.4/36:0.0035647918,s12_Crataegus_rivularis_4x:0.0285153951)75.5/26:0.0008670776,s13_Crataegus_saligna:0.0064251834)99.7/48:0.0137747760,s04_Crataegus_rivula…
Tree079	(Malus_×domestica:0.0193140742,((((s08_Crataegus_opaca:0.0050870769,(((((s15_Crataegus_suksdorfii:0.0010948612,s02_Crataegus_wilsonii:0.0010178485)0/79:0.0000010000,s23_Crataegus_nigra:0.0013645996)92.8/77:0.0059990737,s03_Crataegus_douglasii_4x:0.0000028521)83.5/63:0.0058006415,s01_Crataegus_calpodendron:0.0224014928)94.2/72:0.0064665062,(((s14_Crataegus_saligna:0.0018547952,s13_Crataegus_salign…
Tree080	(Malus_×domestica:0.0102702856,(((((((((((s08_Crataegus_opaca:0.0035139156,s04_Crataegus_rivularis_4x:0.0017472138)64.3/62:0.0013049112,s12_Crataegus_rivularis_4x:0.0012043825)97.4/90:0.0029947343,(((s18_Crataegus_macracantha_4x:0.0102071291,s06_Crataegus_chrysocarpa_4x:0.0011535552)85.2/96:0.0016290944,((s13_Crataegus_saligna:0.0205203086,s03_Crataegus_douglasii_4x:0.0008764588)93.2/90:0.0077579…
Tree081	(Malus_×domestica:0.0233177136,((((((((s08_Crataegus_opaca:0.0000010000,(s16_Crataegus_douglasii_4x:0.0000010812,s02_Crataegus_wilsonii:0.0000010000)0/7:0.0000013976)0/3:0.0000021240,s15_Crataegus_suksdorfii:0.0000010000)0/1:0.0000015516,s03_Crataegus_douglasii_4x:0.0838841076)0/1:0.0000020166,s09_Crataegus_crus-galli:0.0100522821)0/1:0.0000021273,s18_Crataegus_macracantha_4x:0.0049964167)0/4:0.0…
Tree082	(Malus_×domestica:0.0263876090,(((((s08_Crataegus_opaca:0.0016391777,(s22_Crataegus_triflora:0.0061516331,s09_Crataegus_crus-galli:0.0009148309)73.9/38:0.0007227780)0/10:0.0000009706,(((((s05_Crataegus_punctata:0.0050578573,(((s14_Crataegus_saligna:0.0000009706,s13_Crataegus_saligna:0.0000009706)0/99:0.0000019158,s04_Crataegus_rivularis_4x:0.0033635665)96.6/94:0.0051331276,s12_Crataegus_rivularis…
Tree083	(Malus_×domestica:0.0392761347,((((((s08_Crataegus_opaca:0.0046248920,((s05_Crataegus_punctata:0.0023855857,s22_Crataegus_triflora:0.0023270635)100/100:0.0143362847,(((s15_Crataegus_suksdorfii:0.0070042640,(s14_Crataegus_saligna:0.0045177623,s13_Crataegus_saligna:0.0000010000)76.6/76:0.0045536034)84.4/49:0.0058721965,s01_Crataegus_calpodendron:0.0000010000)0/15:0.0000010000,s04_Crataegus_rivulari…
Tree084	(Malus_×domestica:0.0379692892,(((((((((((((s08_Crataegus_opaca:0.0035192885,s11_Crataegus_macracantha_4x:0.0066649776)73.2/37:0.0009988436,(s14_Crataegus_saligna:0.0028509083,s13_Crataegus_saligna:0.0255947243)92.7/96:0.0030539936)87/46:0.0032170306,s04_Crataegus_rivularis_4x:0.0052466308)46.2/23:0.0025028957,s12_Crataegus_rivularis_4x:0.0000021441)84.1/25:0.0023077265,s18_Crataegus_macracantha_…
Tree085	(Malus_×domestica:0.0220789275,(((((s08_Crataegus_opaca:0.0017439640,((s05_Crataegus_punctata:0.0028906167,s09_Crataegus_crus-galli:0.0023145584)76.8/67:0.0005882298,s17_Crataegus_chrysocarpa_4x:0.0017226781)74.9/48:0.0005666270)74.5/42:0.0005701603,((s01_Crataegus_calpodendron:0.0017309392,(s18_Crataegus_macracantha_4x:0.0000010000,s06_Crataegus_chrysocarpa_4x:0.0005687289)93.2/99:0.0017434462)8…
Tree086	(Malus_×domestica:0.0249096765,((((((((((((s08_Crataegus_opaca:0.0037345798,s22_Crataegus_triflora:0.0000009983)94/51:0.0031575178,s05_Crataegus_punctata:0.0010752456)89.3/45:0.0029449451,s24_Crataegus_suksdorfii:0.0103525748)64.8/23:0.0017756073,(s15_Crataegus_suksdorfii:0.0032860249,(s16_Crataegus_douglasii_4x:0.0000009983,s07_Crataegus_germanica:0.0064179126)72.8/42:0.0010194827)95.8/51:0.0066…
Tree087	(Malus_×domestica:0.0503630817,((((((s08_Crataegus_opaca:0.0059299334,((s11_Crataegus_macracantha_4x:0.0000020727,s06_Crataegus_chrysocarpa_4x:0.0018995116)91.8/95:0.0058251806,(((s04_Crataegus_rivularis_4x:0.0021398017,s03_Crataegus_douglasii_4x:0.0064425406)0/44:0.0000022302,s23_Crataegus_nigra:0.0022990999)0/63:0.0008105491,s09_Crataegus_crus-galli:0.0053552588)87.5/75:0.0033868954)83.9/77:0.0…
Tree088	(Malus_×domestica:0.0203833908,(((((((s08_Crataegus_opaca:0.0000010294,s22_Crataegus_triflora:0.0008684384)89.4/99:0.0050421085,s01_Crataegus_calpodendron:0.0034950055)82.1/81:0.0055949541,s23_Crataegus_nigra:0.0163767994)97.9/97:0.0082614810,s04_Crataegus_rivularis_4x:0.0006027418)83.2/55:0.0011396207,(((((((((s05_Crataegus_punctata:0.0051604820,s18_Crataegus_macracantha_4x:0.0015380531)0/41:0.0…
Tree089	(Malus_×domestica:0.0483232317,((((((((s08_Crataegus_opaca:0.0181454680,s16_Crataegus_douglasii_4x:0.0152063150)59/47:0.0020033401,s11_Crataegus_macracantha_4x:0.0072993107)97.4/73:0.0082764446,((((s01_Crataegus_calpodendron:0.0111807867,s09_Crataegus_crus-galli:0.0145441166)80.2/80:0.0041973181,(s04_Crataegus_rivularis_4x:0.0302786793,s03_Crataegus_douglasii_4x:0.0221885335)99.3/43:0.0151568704)…
Tree090	(Malus_×domestica:0.0174840375,(((((s08_Crataegus_opaca:0.0054873139,(s02_Crataegus_wilsonii:0.0026052419,s23_Crataegus_nigra:0.0009192903)90.9/91:0.0020380690)72.7/53:0.0005592048,(((s19_Crataegus_douglasii_4x:0.0021518004,((s24_Crataegus_suksdorfii:0.0010002372,s15_Crataegus_suksdorfii:0.0030212427)83.5/85:0.0009547805,s16_Crataegus_douglasii_4x:0.0000009981)76.4/62:0.0004961971)74.7/59:0.00046…
Tree091	(Malus_×domestica:0.0208563479,(((((s08_Crataegus_opaca:0.0021869422,s05_Crataegus_punctata:0.0017396951)85.5/82:0.0008446143,(s01_Crataegus_calpodendron:0.0020794910,((((((s18_Crataegus_macracantha_4x:0.0000010000,s06_Crataegus_chrysocarpa_4x:0.0008542863)92.7/96:0.0015670675,s11_Crataegus_macracantha_4x:0.0005786426)82.6/76:0.0008672543,s17_Crataegus_chrysocarpa_4x:0.0007012682)72.5/72:0.000473…
Tree092	(Malus_×domestica:0.0252335887,(((((((((((((s08_Crataegus_opaca:0.0016729145,s07_Crataegus_germanica:0.0222408149)0/17:0.0000010000,(s01_Crataegus_calpodendron:0.0085640506,s22_Crataegus_triflora:0.0042289265)73.7/65:0.0008187639)60.9/28:0.0004787580,((s15_Crataegus_suksdorfii:0.0045133564,s21_Crataegus_monogyna:0.0115136990)99.9/82:0.0137840812,s18_Crataegus_macracantha_4x:0.0015058237)75.2/29:0…
Tree093	(Malus_×domestica:0.0242064633,(((((((s08_Crataegus_opaca:0.0009333948,(s18_Crataegus_macracantha_4x:0.0000010000,s09_Crataegus_crus-galli:0.0037003669)90.7/77:0.0018559578)78.7/48:0.0009166230,(s05_Crataegus_punctata:0.0119943429,((s19_Crataegus_douglasii_4x:0.0000010000,(s15_Crataegus_suksdorfii:0.0031804613,s23_Crataegus_nigra:0.0069106231)73.7/71:0.0021634778)86.3/74:0.0018012208,(s20_Crataeg…
Tree094	(Malus_×domestica:0.0189419551,((((((s08_Crataegus_opaca:0.0041260293,s09_Crataegus_crus-galli:0.0041099125)0/20:0.0000010000,(s05_Crataegus_punctata:0.0000027263,s03_Crataegus_douglasii_4x:0.0040938902)83.9/42:0.0010176490)0/7:0.0000020064,((((s18_Crataegus_macracantha_4x:0.0000010000,s06_Crataegus_chrysocarpa_4x:0.0000010000)90.6/97:0.0020344143,s11_Crataegus_macracantha_4x:0.0000010000)90.3/64…
Tree095	(Malus_×domestica:0.0155843295,(((((s08_Crataegus_opaca:0.0166701607,s18_Crataegus_macracantha_4x:0.0142521638)99.4/98:0.0120917965,(((s05_Crataegus_punctata:0.0019443851,(s01_Crataegus_calpodendron:0.0024434111,s09_Crataegus_crus-galli:0.0005373743)55.3/65:0.0005490500)0/75:0.0000011132,((s11_Crataegus_macracantha_4x:0.0004830082,s06_Crataegus_chrysocarpa_4x:0.0009675327)0/41:0.0000011132,s17_Cr…
Tree096	(Malus_×domestica:0.0369128963,(((((s08_Crataegus_opaca:0.0117561423,(s17_Crataegus_chrysocarpa_4x:0.0040305484,s22_Crataegus_triflora:0.0051217690)68.7/64:0.0007534901)85.6/66:0.0027953031,(s18_Crataegus_macracantha_4x:0.0013924684,(s11_Crataegus_macracantha_4x:0.0006721577,s06_Crataegus_chrysocarpa_4x:0.0039766513)86/79:0.0014502864)98.5/100:0.0060860701)82.3/48:0.0020900284,(s01_Crataegus_calp…
Tree097	(Malus_×domestica:0.0129390822,((((((((((s08_Crataegus_opaca:0.0050736407,s12_Crataegus_rivularis_4x:0.0020524465)24.4/32:0.0003649945,s04_Crataegus_rivularis_4x:0.0000009957)73.2/53:0.0010967194,s03_Crataegus_douglasii_4x:0.0116013624)100/86:0.0195004766,((s20_Crataegus_rivularis_4x:0.0000009957,(s14_Crataegus_saligna:0.0059896045,s13_Crataegus_saligna:0.0034678414)83.4/95:0.0028151502)96.6/96:0…
Tree098	(Malus_×domestica:0.0300070081,((((((s08_Crataegus_opaca:0.0008891292,(s05_Crataegus_punctata:0.0008890088,(((((((((s19_Crataegus_douglasii_4x:0.0008407040,s03_Crataegus_douglasii_4x:0.0000010000)85.9/60:0.0008407511,(s24_Crataegus_suksdorfii:0.0000010000,s15_Crataegus_suksdorfii:0.0000010000)0/89:0.0000010000)0/49:0.0000010000,s16_Crataegus_douglasii_4x:0.0000010000)0/49:0.0000010000,s23_Crataeg…
Tree099	(Malus_×domestica:0.0159275564,(((((((((((((s08_Crataegus_opaca:0.0008025735,s22_Crataegus_triflora:0.0024233371)0/12:0.0000010000,(s17_Crataegus_chrysocarpa_4x:0.0008025504,s09_Crataegus_crus-galli:0.0008025504)0/16:0.0000010000)0/9:0.0000010000,s01_Crataegus_calpodendron:0.0016315962)86.9/52:0.0008035349,s16_Crataegus_douglasii_4x:0.0000010000)0/19:0.0000010000,s03_Crataegus_douglasii_4x:0.0016…
tree100	(Malus_×domestica:0.0219502934,(((((((s08_Crataegus_opaca:0.0008376971,(s05_Crataegus_punctata:0.0008441252,s09_Crataegus_crus-galli:0.0040494372)88.6/81:0.0016054704)0/38:0.0000010000,(((s18_Crataegus_macracantha_4x:0.0008518372,s11_Crataegus_macracantha_4x:0.0008445135)88.3/61:0.0016963876,s06_Crataegus_chrysocarpa_4x:0.0007936160)86.1/51:0.0015920508,s22_Crataegus_triflora:0.0033222295)46.8/39…
tree101	(Malus_×domestica:0.0216855399,(((((((s08_Crataegus_opaca:0.0022712178,(((s05_Crataegus_punctata:0.0011258755,s09_Crataegus_crus-galli:0.0007515425)35.5/55:0.0003751507,s22_Crataegus_triflora:0.0022626475)0/45:0.0000009887,s11_Crataegus_macracantha_4x:0.0007531315)0/67:0.0000026016)93.9/77:0.0015461197,s12_Crataegus_rivularis_4x:0.0007251815)80.6/66:0.0018091767,((s15_Crataegus_suksdorfii:0.00037…
tree102	(Malus_×domestica:0.0162640712,((((((((s08_Crataegus_opaca:0.0007849500,(((s18_Crataegus_macracantha_4x:0.0000010000,s11_Crataegus_macracantha_4x:0.0000010000)0/19:0.0000010000,s09_Crataegus_crus-galli:0.0000010000)0/32:0.0000010000,s06_Crataegus_chrysocarpa_4x:0.0000010000)76.5/92:0.0007860160)0/23:0.0000010000,s01_Crataegus_calpodendron:0.0000010000)0/16:0.0000010000,s17_Crataegus_chrysocarpa_4…
tree103	(Malus_×domestica:0.0196551583,((((((s08_Crataegus_opaca:0.0024930690,((s24_Crataegus_suksdorfii:0.0008241073,(((s20_Crataegus_rivularis_4x:0.0000010000,s12_Crataegus_rivularis_4x:0.0000010000)85.4/93:0.0008263577,s04_Crataegus_rivularis_4x:0.0000010000)87.2/60:0.0008250528,(s14_Crataegus_saligna:0.0000010000,s13_Crataegus_saligna:0.0000010000)83.5/67:0.0008279461)0/17:0.0000010000)92.2/66:0.0016…
tree104	(Malus_×domestica:0.0267117875,((((s08_Crataegus_opaca:0.0040359460,((s01_Crataegus_calpodendron:0.0023628899,s17_Crataegus_chrysocarpa_4x:0.0030891827)0/20:0.0000023192,((s22_Crataegus_triflora:0.0031737511,s09_Crataegus_crus-galli:0.0061164756)91.2/88:0.0011481440,s21_Crataegus_monogyna:0.0051649920)0/16:0.0000010109)99.6/57:0.0023831955)75.6/24:0.0002246275,(s18_Crataegus_macracantha_4x:0.0012…
tree105	(Malus_×domestica:0.0069685121,((((((s08_Crataegus_opaca:0.0104864033,((s22_Crataegus_triflora:0.0000023317,s06_Crataegus_chrysocarpa_4x:0.0014200671)42.7/56:0.0007083968,s09_Crataegus_crus-galli:0.0014169263)0/71:0.0000023946)91.6/87:0.0014177054,(s05_Crataegus_punctata:0.0072708204,(((s24_Crataegus_suksdorfii:0.0054419050,s10_Crataegus_brachyacantha:0.0124204337)100/100:0.0712108636,s18_Crataeg…
tree106	(Malus_×domestica:0.0357069269,(((((((s08_Crataegus_opaca:0.0103758930,(((((s05_Crataegus_punctata:0.0000020068,s03_Crataegus_douglasii_4x:0.0172516429)90.2/82:0.0074930798,s09_Crataegus_crus-galli:0.0064907924)75.5/41:0.0024066909,s18_Crataegus_macracantha_4x:0.0193067974)88.7/33:0.0062890398,((s01_Crataegus_calpodendron:0.0010769109,s11_Crataegus_macracantha_4x:0.0054053638)87.2/68:0.0021683006…
tree107	(Malus_×domestica:0.0168807497,(((((((s08_Crataegus_opaca:0.0020849531,s18_Crataegus_macracantha_4x:0.0005196866)0/5:0.0000010000,s17_Crataegus_chrysocarpa_4x:0.0000010000)0/4:0.0000010000,((s01_Crataegus_calpodendron:0.0020970272,s09_Crataegus_crus-galli:0.0010419261)26.9/52:0.0010428543,(s11_Crataegus_macracantha_4x:0.0000010000,s06_Crataegus_chrysocarpa_4x:0.0005199133)0/40:0.0000010000)74.4/2…
tree108	(Malus_×domestica:0.0823126728,(((((((((s08_Crataegus_opaca:0.0251975917,((s18_Crataegus_macracantha_4x:0.0201428538,s17_Crataegus_chrysocarpa_4x:0.0021876582)100/100:0.0171467149,s06_Crataegus_chrysocarpa_4x:0.0024915943)18/58:0.0012004919)63.1/72:0.0033184715,s09_Crataegus_crus-galli:0.0045049802)72.5/38:0.0004040168,(((s01_Crataegus_calpodendron:0.0380580897,s16_Crataegus_douglasii_4x:0.003866…
tree109	(Malus_×domestica:0.0185971845,(((((((((s08_Crataegus_opaca:0.0025866090,s20_Crataegus_rivularis_4x:0.0000010000)0/36:0.0000010000,(((s14_Crataegus_saligna:0.0000010000,(s02_Crataegus_wilsonii:0.0015782585,s13_Crataegus_saligna:0.0022913611)59/69:0.0002449049)0/35:0.0000010000,s12_Crataegus_rivularis_4x:0.0000010000)91.4/57:0.0005693615,s04_Crataegus_rivularis_4x:0.0000010000)0/31:0.0000010000)81…
tree110	(Malus_×domestica:0.0352488213,((((s08_Crataegus_opaca:0.0083898076,s05_Crataegus_punctata:0.0007784156)75.4/50:0.0008049370,s22_Crataegus_triflora:0.0020244653)96.3/70:0.0051681616,(s04_Crataegus_rivularis_4x:0.0000009970,(s13_Crataegus_saligna:0.0029850048,(s03_Crataegus_douglasii_4x:0.0000009970,s23_Crataegus_nigra:0.0000009970)90.6/87:0.0035521204)76.8/84:0.0012982261)98.3/94:0.0043763400)0/5…
tree111	(Malus_×domestica:0.0472604180,(((((((((((((((s08_Crataegus_opaca:0.0036859509,s09_Crataegus_crus-galli:0.0037129284)91.5/96:0.0029057620,s22_Crataegus_triflora:0.0018207036)77.1/59:0.0008935679,s06_Crataegus_chrysocarpa_4x:0.0018041494)0/19:0.0000010589,s17_Crataegus_chrysocarpa_4x:0.0000010589)0/10:0.0000010589,s01_Crataegus_calpodendron:0.0000010589)0/20:0.0000010589,s04_Crataegus_rivularis_4x…
tree112	(Malus_×domestica:0.1138554079,((((((s08_Crataegus_opaca:0.0322075349,((s15_Crataegus_suksdorfii:0.0000022273,s13_Crataegus_saligna:0.2874195987)85.4/44:0.0052423517,((s01_Crataegus_calpodendron:0.0125320526,s23_Crataegus_nigra:0.0334695908)81.3/82:0.0131865630,s22_Crataegus_triflora:0.0000024558)100/80:0.0148316827)82.8/35:0.0024113016)91/27:0.0104385057,((s18_Crataegus_macracantha_4x:0.00000221…
tree113	(Malus_×domestica:0.0903854221,((((s15_Crataegus_suksdorfii:0.0145375619,s03_Crataegus_douglasii_4x:0.0000010000)91.6/94:0.0163493194,s21_Crataegus_monogyna:0.0000010000)74.4/73:0.0038909081,s10_Crataegus_brachyacantha:0.0624037378)85.4/77:0.0093740405,s07_Crataegus_germanica:0.0083457110)0/71:0.0000010000,s18_Crataegus_macracantha_4x:0.0247290474);
tree114	(Malus_×domestica:0.0445721479,(((((s08_Crataegus_opaca:0.0016653259,s05_Crataegus_punctata:0.0021259916)75.7/84:0.0005119691,(((s19_Crataegus_douglasii_4x:0.0005150169,s16_Crataegus_douglasii_4x:0.0000021352)87.4/90:0.0015220295,(s20_Crataegus_rivularis_4x:0.0005103601,(s14_Crataegus_saligna:0.0000010592,s13_Crataegus_saligna:0.0047070343)92.7/70:0.0016117473)92.4/63:0.0015971204)78.3/26:0.00049…
tree115	(Malus_×domestica:0.0473066739,(((((((s08_Crataegus_opaca:0.0052007738,((s19_Crataegus_douglasii_4x:0.0007988332,(s15_Crataegus_suksdorfii:0.0016091105,s16_Crataegus_douglasii_4x:0.0024680469)0/52:0.0000020468)94.8/81:0.0008982728,s24_Crataegus_suksdorfii:0.0007708380)92.1/77:0.0008380000)88.2/43:0.0006075667,(s20_Crataegus_rivularis_4x:0.0000021398,(s14_Crataegus_saligna:0.0015169880,s13_Crataeg…
tree116	(Malus_×domestica:0.0159803200,(((s08_Crataegus_opaca:0.0060461063,((((((((((((((s19_Crataegus_douglasii_4x:0.0000010000,(((s24_Crataegus_suksdorfii:0.0000010000,(s10_Crataegus_brachyacantha:0.0110026418,(s03_Crataegus_douglasii_4x:0.0000010000,s23_Crataegus_nigra:0.0029895833)0/33:0.0000010000)0/37:0.0000010000)0/16:0.0000010000,s02_Crataegus_wilsonii:0.0000010000)0/9:0.0000010000,s16_Crataegus_…
tree117	(Malus_×domestica:0.0560618998,(((((((s08_Crataegus_opaca:0.0042300449,s18_Crataegus_macracantha_4x:0.0006380995)0/80:0.0000010000,s06_Crataegus_chrysocarpa_4x:0.0005856410)91.8/78:0.0011740710,(s19_Crataegus_douglasii_4x:0.0005990680,s17_Crataegus_chrysocarpa_4x:0.0005990437)0/66:0.0000010000)83.1/46:0.0005858338,(s05_Crataegus_punctata:0.0018025380,s11_Crataegus_macracantha_4x:0.0005987610)0/47…
tree118	(Malus_×domestica:0.0178165445,(((((((s08_Crataegus_opaca:0.0031508987,s17_Crataegus_chrysocarpa_4x:0.0009725027)82.5/69:0.0009556150,(((s05_Crataegus_punctata:0.0048973797,s09_Crataegus_crus-galli:0.0000010197)97.2/100:0.0042791353,s22_Crataegus_triflora:0.0055229581)69.4/60:0.0005908134,(s18_Crataegus_macracantha_4x:0.0006138419,(s11_Crataegus_macracantha_4x:0.0018662625,s06_Crataegus_chrysocar…
tree119	(Malus_×domestica:0.0483052116,((((((s08_Crataegus_opaca:0.0055235822,(((s05_Crataegus_punctata:0.0306253548,s18_Crataegus_macracantha_4x:0.0169187820)95.6/90:0.0138682508,s22_Crataegus_triflora:0.0000021738)62.5/43:0.0010390403,(s15_Crataegus_suksdorfii:0.0150439253,s09_Crataegus_crus-galli:0.0027259143)96.1/64:0.0088735412)81.5/31:0.0029094657)0/28:0.0000026869,s01_Crataegus_calpodendron:0.0015…
tree120	(Malus_×domestica:0.0316392131,((((((((s08_Crataegus_opaca:0.0030647216,s17_Crataegus_chrysocarpa_4x:0.0019888796)87.6/54:0.0019945889,(s05_Crataegus_punctata:0.0009804829,(s11_Crataegus_macracantha_4x:0.0000010000,(s22_Crataegus_triflora:0.0019813367,s09_Crataegus_crus-galli:0.0009837853)0/21:0.0000010000)85.8/45:0.0009846189)0/27:0.0000010000)79.9/31:0.0009871333,s06_Crataegus_chrysocarpa_4x:0.…
tree121	(Malus_×domestica:0.0405535031,(((((((((s08_Crataegus_opaca:0.0040508682,s11_Crataegus_macracantha_4x:0.0025590504)85/55:0.0004518798,(s01_Crataegus_calpodendron:0.0018007153,s09_Crataegus_crus-galli:0.0024644203)80.5/29:0.0004023080)0/22:0.0002191725,s05_Crataegus_punctata:0.0080058010)75.3/26:0.0002210085,s06_Crataegus_chrysocarpa_4x:0.0013553567)85.7/28:0.0004445699,(s17_Crataegus_chrysocarpa_…
tree122	(Malus_×domestica:0.0302352918,((((((s08_Crataegus_opaca:0.0031869795,s01_Crataegus_calpodendron:0.0042424279)77.2/70:0.0010557368,s22_Crataegus_triflora:0.0031487976)0/71:0.0000010000,s09_Crataegus_crus-galli:0.0063701963)96.2/98:0.0042665178,((((((((s05_Crataegus_punctata:0.0000010000,s11_Crataegus_macracantha_4x:0.0000010000)75.2/94:0.0010319859,(s04_Crataegus_rivularis_4x:0.0000010000,(s13_Cr…
tree123	(Malus_×domestica:0.0110025235,(((s08_Crataegus_opaca:0.0231800832,s21_Crataegus_monogyna:0.0026736645)93.2/84:0.0067026834,s13_Crataegus_saligna:0.0103110247)92.1/81:0.0042539266,((((s05_Crataegus_punctata:0.0025891387,(s15_Crataegus_suksdorfii:0.0183214274,(s01_Crataegus_calpodendron:0.0039781493,s18_Crataegus_macracantha_4x:0.0020494419)72.6/56:0.0005943590)96/39:0.0044251712)81.4/41:0.0021781…
tree124	(Malus_×domestica:0.0065812035,(((s08_Crataegus_opaca:0.0006792207,(((((((s05_Crataegus_punctata:0.0013579295,s22_Crataegus_triflora:0.0013580642)0/50:0.0000010000,s06_Crataegus_chrysocarpa_4x:0.0000010000)0/9:0.0000010000,(s18_Crataegus_macracantha_4x:0.0000010000,s09_Crataegus_crus-galli:0.0000010000)0/12:0.0000010000)0/9:0.0000010000,(((s20_Crataegus_rivularis_4x:0.0006787188,((s14_Crataegus_s…
tree125	(Malus_×domestica:0.0460675793,((((s08_Crataegus_opaca:0.0094886471,((s18_Crataegus_macracantha_4x:0.0000010000,s06_Crataegus_chrysocarpa_4x:0.0000010000)86.2/100:0.0050071451,s09_Crataegus_crus-galli:0.0115121629)79.9/80:0.0070425824)84.1/87:0.0041574056,(((s05_Crataegus_punctata:0.0087067615,(((s01_Crataegus_calpodendron:0.0000010000,s17_Crataegus_chrysocarpa_4x:0.0000010000)0/77:0.0000010000,s…
tree126	(Malus_×domestica:0.0270830406,(((((((((s08_Crataegus_opaca:0.0028381902,(s19_Crataegus_douglasii_4x:0.0009411358,((s03_Crataegus_douglasii_4x:0.0009320853,s23_Crataegus_nigra:0.0010585843)81.4/69:0.0009336633,s22_Crataegus_triflora:0.0000009884)0/11:0.0000009884)84.1/36:0.0009301759)0/12:0.0000026458,s17_Crataegus_chrysocarpa_4x:0.0009317191)81.8/22:0.0009306413,((s01_Crataegus_calpodendron:0.00…
tree127	(Malus_×domestica:0.0136435101,((((((((s08_Crataegus_opaca:0.0027856189,(s01_Crataegus_calpodendron:0.0018572050,s22_Crataegus_triflora:0.0018512558)76.2/68:0.0009143409)76.5/73:0.0009196477,s09_Crataegus_crus-galli:0.0000010000)91.5/77:0.0018416152,(s05_Crataegus_punctata:0.0000010000,((s18_Crataegus_macracantha_4x:0.0000010000,s06_Crataegus_chrysocarpa_4x:0.0000010000)0/25:0.0000010000,s04_Crat…
tree128	(Malus_×domestica:0.0329792466,(((((((((((s08_Crataegus_opaca:0.0047358365,((s15_Crataegus_suksdorfii:0.0031546162,s16_Crataegus_douglasii_4x:0.0019834665)95.9/74:0.0041965406,(s20_Crataegus_rivularis_4x:0.0007653274,(s04_Crataegus_rivularis_4x:0.0004411666,s03_Crataegus_douglasii_4x:0.0962348645)89.2/74:0.0179926135)0/33:0.0000021570)75.4/57:0.0007750433)98.2/87:0.0055343677,(s14_Crataegus_salig…
tree129	(Malus_×domestica:0.0144754839,((((((s08_Crataegus_opaca:0.0032209857,s22_Crataegus_triflora:0.0006364380)0/33:0.0000010000,(((((s05_Crataegus_punctata:0.0012775402,s09_Crataegus_crus-galli:0.0025705485)76.7/84:0.0006395530,s01_Crataegus_calpodendron:0.0006349302)0/24:0.0000010000,(s16_Crataegus_douglasii_4x:0.0012763116,s17_Crataegus_chrysocarpa_4x:0.0000010000)76.2/46:0.0006364815)0/6:0.0000010…
tree130	(Malus_×domestica:0.0288052685,((((s08_Crataegus_opaca:0.0023240402,(s05_Crataegus_punctata:0.0029316441,s09_Crataegus_crus-galli:0.0038446840)74.2/69:0.0004030201)86.8/84:0.0009621060,s06_Crataegus_chrysocarpa_4x:0.0004466197)91.6/96:0.0024101843,(s11_Crataegus_macracantha_4x:0.0025822211,s17_Crataegus_chrysocarpa_4x:0.0036777795)94.8/95:0.0040539618)76.6/76:0.0068042194,s21_Crataegus_monogyna:0…
tree131	(Malus_×domestica:0.0000023754,((s08_Crataegus_opaca:0.0038627138,(s05_Crataegus_punctata:0.0019109066,(((((((((s19_Crataegus_douglasii_4x:0.0063440757,s16_Crataegus_douglasii_4x:0.0014928756)99.5/79:0.0062968598,(s17_Crataegus_chrysocarpa_4x:0.0000010410,s03_Crataegus_douglasii_4x:0.0052974529)73.3/75:0.0004491964)95.5/58:0.0019963218,((s20_Crataegus_rivularis_4x:0.0012684184,s12_Crataegus_rivul…
tree132	(Malus_×domestica:0.0118288803,(((((((s08_Crataegus_opaca:0.0390873448,(((((s19_Crataegus_douglasii_4x:0.0000010006,(s16_Crataegus_douglasii_4x:0.0015303721,s03_Crataegus_douglasii_4x:0.0032256533)85.1/86:0.0015294521)79.3/91:0.0019002259,s14_Crataegus_saligna:0.0012527922)77.4/73:0.0019316037,s23_Crataegus_nigra:0.0014279887)0/23:0.0000010006,s15_Crataegus_suksdorfii:0.0033572214)83/70:0.0039408…
tree133	(Malus_×domestica:0.0177107048,((((s08_Crataegus_opaca:0.0030042685,(((((s19_Crataegus_douglasii_4x:0.0406500099,(s16_Crataegus_douglasii_4x:0.0000009992,s03_Crataegus_douglasii_4x:0.0000009992)78.6/60:0.0005968512)76.4/73:0.0005752015,s23_Crataegus_nigra:0.0029526547)93.6/97:0.0017854190,s10_Crataegus_brachyacantha:0.0101153349)0/23:0.0000009992,(((s18_Crataegus_macracantha_4x:0.0028677361,s06_C…
tree134	(Malus_×domestica:0.0123421798,((((s08_Crataegus_opaca:0.0149607916,((((s05_Crataegus_punctata:0.0115540681,s06_Crataegus_chrysocarpa_4x:0.0066437777)96/94:0.0062856359,(((s14_Crataegus_saligna:0.0033734397,s13_Crataegus_saligna:0.0093227851)60.5/78:0.0017688837,s23_Crataegus_nigra:0.0111026013)86.9/70:0.0036139558,s04_Crataegus_rivularis_4x:0.0000022073)98.6/70:0.0047111392)0/21:0.0000023491,(s1…
tree135	(Malus_×domestica:0.1883468150,((((((s08_Crataegus_opaca:0.0041478473,s05_Crataegus_punctata:0.0022214830)76.3/70:0.0009192282,(s01_Crataegus_calpodendron:0.0049648077,((s11_Crataegus_macracantha_4x:0.0000020449,((s17_Crataegus_chrysocarpa_4x:0.0025377462,s09_Crataegus_crus-galli:0.0058738383)0/19:0.0000027943,s06_Crataegus_chrysocarpa_4x:0.0027424421)84.7/18:0.0006594766)77.9/25:0.0006559901,s22…
tree136	(Malus_×domestica:0.0521200668,((((((((((((((s08_Crataegus_opaca:0.0000010000,s05_Crataegus_punctata:0.0000010000)0/39:0.0000010000,s22_Crataegus_triflora:0.0000010000)0/63:0.0000010000,(s18_Crataegus_macracantha_4x:0.0000010000,s06_Crataegus_chrysocarpa_4x:0.0000010000)0/83:0.0000010000)0/57:0.0000010000,(s01_Crataegus_calpodendron:0.0043942947,s09_Crataegus_crus-galli:0.0000010000)91.8/87:0.007…
tree137	(Malus_×domestica:0.0245287263,(((s08_Crataegus_opaca:0.0029037544,((((((((((((((s05_Crataegus_punctata:0.0028897618,s20_Crataegus_rivularis_4x:0.0009114933)87.5/68:0.0020213177,s24_Crataegus_suksdorfii:0.0047474639)27.8/23:0.0008090538,s04_Crataegus_rivularis_4x:0.0020883159)95.4/35:0.0049775160,s13_Crataegus_saligna:0.0002676580)100/63:0.0292312939,s09_Crataegus_crus-galli:0.0038754862)100/65:0…
tree138	(Malus_×domestica:0.0317722656,(((((((((((((((s08_Crataegus_opaca:0.0033498954,(s12_Crataegus_rivularis_4x:0.0032751870,s22_Crataegus_triflora:0.0042330869)82.2/78:0.0006915692)84.4/85:0.0011253070,s19_Crataegus_douglasii_4x:0.0075236364)91.1/79:0.0020786932,s03_Crataegus_douglasii_4x:0.0026896065)91.3/87:0.0042906047,s13_Crataegus_saligna:0.0013414716)0/100:0.0000026330,s23_Crataegus_nigra:0.003…
tree139	(Malus_×domestica:0.0310906069,(((((((s08_Crataegus_opaca:0.0095433345,(((s05_Crataegus_punctata:0.0147560815,s18_Crataegus_macracantha_4x:0.0067173198)94.4/94:0.0070849129,s03_Crataegus_douglasii_4x:0.0002343074)94.8/42:0.0054645849,(s15_Crataegus_suksdorfii:0.0086965897,s16_Crataegus_douglasii_4x:0.0007350251)29.2/25:0.0008991448)51.4/22:0.0021265862)88/37:0.0033845751,(s10_Crataegus_brachyacan…
tree140	(Malus_×domestica:0.0107884990,(((((((s08_Crataegus_opaca:0.0044078737,s15_Crataegus_suksdorfii:0.0062469067)27.3/56:0.0005536159,(s18_Crataegus_macracantha_4x:0.0024445173,s06_Crataegus_chrysocarpa_4x:0.0012166856)0/68:0.0000022036)96.4/72:0.0024169311,((s05_Crataegus_punctata:0.0011708245,s11_Crataegus_macracantha_4x:0.0108481203)84.5/71:0.0017806024,(((s20_Crataegus_rivularis_4x:0.0008491545,(…
tree141	(Malus_×domestica:0.0655619786,(((((s08_Crataegus_opaca:0.0227135423,s13_Crataegus_saligna:0.0059089790)80.7/36:0.0053676493,((s14_Crataegus_saligna:0.0034228737,s18_Crataegus_macracantha_4x:0.0128830442)0/59:0.0000010000,s12_Crataegus_rivularis_4x:0.0000010000)88.1/70:0.0050410008)0/17:0.0008240500,s04_Crataegus_rivularis_4x:0.0000010000)0/19:0.0000025927,(s10_Crataegus_brachyacantha:0.006990920…
tree142	(Malus_×domestica:0.0182413841,(((s08_Crataegus_opaca:0.0028111953,(((((s05_Crataegus_punctata:0.0016409412,((s11_Crataegus_macracantha_4x:0.0005440887,s03_Crataegus_douglasii_4x:0.0010908483)0/30:0.0000024577,s06_Crataegus_chrysocarpa_4x:0.0016612661)85/21:0.0005423686)0/17:0.0000027801,s12_Crataegus_rivularis_4x:0.0005478861)0/13:0.0000021343,(s18_Crataegus_macracantha_4x:0.0016525012,s17_Crata…
tree143	(Malus_×domestica:0.0106932515,(((((s08_Crataegus_opaca:0.0053160481,s06_Crataegus_chrysocarpa_4x:0.0000010000)0/46:0.0000010000,((s24_Crataegus_suksdorfii:0.0000010000,s15_Crataegus_suksdorfii:0.0000010000)89.1/100:0.0026905260,s02_Crataegus_wilsonii:0.0034331099)97.5/99:0.0052683860)34.9/48:0.0008494846,s18_Crataegus_macracantha_4x:0.0008744590)87.9/76:0.0017097007,((s19_Crataegus_douglasii_4x:…
tree144	(Malus_×domestica:0.1145328272,((((((s08_Crataegus_opaca:0.0000010000,((s05_Crataegus_punctata:0.0000010000,s01_Crataegus_calpodendron:0.0009318024)0/31:0.0000028982,s09_Crataegus_crus-galli:0.0009349936)0/10:0.0000010000)0/21:0.0000028224,(s22_Crataegus_triflora:0.0000010000,s06_Crataegus_chrysocarpa_4x:0.0009325511)0/31:0.0000025412)87.3/72:0.0009352804,s03_Crataegus_douglasii_4x:0.0011920270)0…
tree145	(Malus_×domestica:0.0545468037,((((((s08_Crataegus_opaca:0.0025390363,(((((s05_Crataegus_punctata:0.0000010000,(s01_Crataegus_calpodendron:0.0000010000,s06_Crataegus_chrysocarpa_4x:0.0000010000)0/100:0.0000010000)0/12:0.0000010000,((((s20_Crataegus_rivularis_4x:0.0000010000,s16_Crataegus_douglasii_4x:0.0021072980)36.4/35:0.0019360627,s22_Crataegus_triflora:0.0600137285)0/17:0.0000010000,(s11_Crat…
tree146	(Malus_×domestica:0.0177348151,(((((((s08_Crataegus_opaca:0.0030612911,s14_Crataegus_saligna:0.0030713772)0/53:0.0000010000,s04_Crataegus_rivularis_4x:0.0000010000)76.3/93:0.0010175589,(s01_Crataegus_calpodendron:0.0010375330,s17_Crataegus_chrysocarpa_4x:0.0010376537)100/100:0.0237969876)75.1/74:0.0010138861,((s05_Crataegus_punctata:0.0000010000,(s19_Crataegus_douglasii_4x:0.0035914219,s03_Cratae…
tree147	(Malus_×domestica:0.0180779685,((((((((((s08_Crataegus_opaca:0.0047810941,(s19_Crataegus_douglasii_4x:0.0004528704,s03_Crataegus_douglasii_4x:0.0198115618)93.7/93:0.0026292870)0/83:0.0000022828,s04_Crataegus_rivularis_4x:0.0018250287)77.6/89:0.0008304802,s07_Crataegus_germanica:0.0124950714)75.6/55:0.0007480053,s18_Crataegus_macracantha_4x:0.0000010000)0/59:0.0000010000,((s01_Crataegus_calpodendr…
tree148	(Malus_×domestica:0.0317007161,(((((s08_Crataegus_opaca:0.0018106994,s02_Crataegus_wilsonii:0.0056411173)92.9/96:0.0094294606,s19_Crataegus_douglasii_4x:0.0421104450)79.9/75:0.0066164529,((((s05_Crataegus_punctata:0.0000009979,s17_Crataegus_chrysocarpa_4x:0.0000009979)0/76:0.0000009979,s09_Crataegus_crus-galli:0.0014713579)89.7/90:0.0030228279,((s18_Crataegus_macracantha_4x:0.0000009979,s11_Crata…
tree149	(Malus_×domestica:0.0186188742,(((((((s08_Crataegus_opaca:0.0044693154,(s05_Crataegus_punctata:0.0044997200,((s01_Crataegus_calpodendron:0.0008750616,s17_Crataegus_chrysocarpa_4x:0.0002902915)0/60:0.0000010000,((s18_Crataegus_macracantha_4x:0.0000010000,s11_Crataegus_macracantha_4x:0.0002904753)0/70:0.0000010000,s06_Crataegus_chrysocarpa_4x:0.0002903491)96/99:0.0011674925)92.1/98:0.0008967438)74.…
tree150	(Malus_×domestica:0.0140862025,(s08_Crataegus_opaca:0.0032839053,((((((((s05_Crataegus_punctata:0.0000010000,s06_Crataegus_chrysocarpa_4x:0.0000010000)0/22:0.0000010000,s01_Crataegus_calpodendron:0.0000010000)0/18:0.0000010000,s17_Crataegus_chrysocarpa_4x:0.0000010000)0/44:0.0000010000,(s18_Crataegus_macracantha_4x:0.0000010000,s11_Crataegus_macracantha_4x:0.0000010000)92.3/92:0.0006539657)0/28:0…
tree151	(Malus_×domestica:0.0480859998,((((((s08_Crataegus_opaca:0.0107502541,(s01_Crataegus_calpodendron:0.0143048501,s09_Crataegus_crus-galli:0.0144165415)81.9/69:0.0059879913)0/16:0.0000022571,((s19_Crataegus_douglasii_4x:0.0039350130,s24_Crataegus_suksdorfii:0.0035408057)78.9/83:0.0035317009,s02_Crataegus_wilsonii:0.0716509497)0/20:0.0000024873)91/57:0.0056414466,(((s05_Crataegus_punctata:0.000002867…
tree152	(Malus_×domestica:0.0045793074,((((s08_Crataegus_opaca:0.0005354317,((s05_Crataegus_punctata:0.0019460853,((((s01_Crataegus_calpodendron:0.0063706796,s11_Crataegus_macracantha_4x:0.0000028048)95/90:0.0014559743,s17_Crataegus_chrysocarpa_4x:0.0000021540)86.1/35:0.0004824958,s06_Crataegus_chrysocarpa_4x:0.0004817712)0/10:0.0000027182,(s18_Crataegus_macracantha_4x:0.0024438547,((s10_Crataegus_brachy…
tree153	(Malus_×domestica:0.0280126660,((((s08_Crataegus_opaca:0.0191614885,(s05_Crataegus_punctata:0.0033657993,s10_Crataegus_brachyacantha:0.0820284653)84.3/64:0.0070727617)99.1/62:0.0082537105,(s21_Crataegus_monogyna:0.0089575586,s09_Crataegus_crus-galli:0.0000009996)0/8:0.0000026923)88.1/14:0.0024718004,(s07_Crataegus_germanica:0.0473949142,s06_Crataegus_chrysocarpa_4x:0.0108316326)99.2/56:0.01457750…
tree154	(Malus_×domestica:0.0483388313,(((((((((((s08_Crataegus_opaca:0.0045255596,s01_Crataegus_calpodendron:0.0036309083)74.8/77:0.0017971066,s22_Crataegus_triflora:0.0036042104)0/88:0.0000025685,s05_Crataegus_punctata:0.0010919537)82.8/64:0.0017873194,(((s14_Crataegus_saligna:0.0000010000,s13_Crataegus_saligna:0.0000010000)0/99:0.0000010000,s04_Crataegus_rivularis_4x:0.0000010000)92.9/78:0.0017946870,…
tree155	(Malus_×domestica:0.0456850830,((((s08_Crataegus_opaca:0.0071735726,(((s19_Crataegus_douglasii_4x:0.0000010000,s16_Crataegus_douglasii_4x:0.0000010000)0/99:0.0000025759,(s15_Crataegus_suksdorfii:0.0000010000,s02_Crataegus_wilsonii:0.0000010000)31/46:0.0069916048)35.6/82:0.0271730316,((((s24_Crataegus_suksdorfii:0.0000010000,s04_Crataegus_rivularis_4x:0.0000010000)0/16:0.0000010000,s14_Crataegus_s…
tree156	(Malus_×domestica:0.0252186458,(((((s08_Crataegus_opaca:0.0035726630,s09_Crataegus_crus-galli:0.0059823539)72.3/26:0.0004568606,((s05_Crataegus_punctata:0.0089930569,(s11_Crataegus_macracantha_4x:0.0030051818,s22_Crataegus_triflora:0.0044931662)84.3/82:0.0009776343)75.5/53:0.0004789711,s01_Crataegus_calpodendron:0.0054579060)0/24:0.0000010000)0/10:0.0000010000,(s18_Crataegus_macracantha_4x:0.0000…
tree157	(Malus_×domestica:0.0155737875,(((((((s08_Crataegus_opaca:0.0037990942,(s01_Crataegus_calpodendron:0.0031553247,(s11_Crataegus_macracantha_4x:0.0018819344,s17_Crataegus_chrysocarpa_4x:0.0000020103)91.8/65:0.0012562872)0/42:0.0000021577)41.6/19:0.0006273399,((s20_Crataegus_rivularis_4x:0.0000010000,(s14_Crataegus_saligna:0.0000010000,(s13_Crataegus_saligna:0.0000010000,s12_Crataegus_rivularis_4x:0…
tree158	(Malus_×domestica:0.0371939696,((((((((s08_Crataegus_opaca:0.0025015112,((((s14_Crataegus_saligna:0.0000010000,s13_Crataegus_saligna:0.0122666230)97.2/100:0.0050277953,s04_Crataegus_rivularis_4x:0.0111702903)50.9/66:0.0034285127,s12_Crataegus_rivularis_4x:0.0000010000)91/67:0.0064736064,s18_Crataegus_macracantha_4x:0.0007592807)0/66:0.0000022388)100/75:0.0207405739,s11_Crataegus_macracantha_4x:0.…
tree159	(Malus_×domestica:0.0178636703,((((((((s08_Crataegus_opaca:0.0074849965,s17_Crataegus_chrysocarpa_4x:0.0064732970)0/22:0.0018748247,((s11_Crataegus_macracantha_4x:0.0041366957,s06_Crataegus_chrysocarpa_4x:0.0009416649)85/61:0.0017650807,s22_Crataegus_triflora:0.0034872927)75.8/44:0.0009339581)73.5/22:0.0006456633,s09_Crataegus_crus-galli:0.0036811968)75.8/17:0.0007166947,s01_Crataegus_calpodendro…
tree160	(Malus_×domestica:0.0260781353,(((((((((s08_Crataegus_opaca:0.0040241477,s09_Crataegus_crus-galli:0.0036071431)93.4/97:0.0016285547,(((s19_Crataegus_douglasii_4x:0.0008332411,(s16_Crataegus_douglasii_4x:0.0000022854,(s04_Crataegus_rivularis_4x:0.0064344483,s23_Crataegus_nigra:0.0062618061)90.5/56:0.0021220593)98.4/54:0.0025850156)87.6/40:0.0009863566,(s18_Crataegus_macracantha_4x:0.0070972537,(s1…
tree161	(Malus_×domestica:0.0114210458,(((((((((s08_Crataegus_opaca:0.0120044440,s05_Crataegus_punctata:0.0035016563)99.8/72:0.0069362117,(s17_Crataegus_chrysocarpa_4x:0.0019625056,s22_Crataegus_triflora:0.0088551909)35/37:0.0015357738)99.1/73:0.0061516061,(s02_Crataegus_wilsonii:0.0045602013,s21_Crataegus_monogyna:0.0040002251)84.2/74:0.0022065730)99.9/62:0.0083938605,(((s24_Crataegus_suksdorfii:0.00467…
tree162	(Malus_×domestica:0.0129346088,(((((((s08_Crataegus_opaca:0.0048954277,((s20_Crataegus_rivularis_4x:0.0000010000,(s14_Crataegus_saligna:0.0000010000,s13_Crataegus_saligna:0.0009666313)83.6/74:0.0009655328)90.2/88:0.0019389275,s12_Crataegus_rivularis_4x:0.0000010000)97.6/99:0.0038797855)0/27:0.0000010000,((((((s05_Crataegus_punctata:0.0009628292,s22_Crataegus_triflora:0.0029174289)0/30:0.000001000…
tree163	(Malus_×domestica:0.0510168172,((((((s08_Crataegus_opaca:0.0019183144,((((((((s19_Crataegus_douglasii_4x:0.0012969021,(s15_Crataegus_suksdorfii:0.0005566702,s03_Crataegus_douglasii_4x:0.0030710012)79.7/72:0.0031384351)82.6/87:0.0101771296,((s14_Crataegus_saligna:0.0011742214,s13_Crataegus_saligna:0.0029829232)76.1/60:0.0011417313,s04_Crataegus_rivularis_4x:0.0011408912)88.9/93:0.0033702436)79/47:…
tree164	(Malus_×domestica:0.0158978445,(((((((s08_Crataegus_opaca:0.0044817476,(s01_Crataegus_calpodendron:0.0217566361,s17_Crataegus_chrysocarpa_4x:0.0041618870)99/100:0.0220349285)95.2/99:0.0073947728,s15_Crataegus_suksdorfii:0.0010450784)91.7/74:0.0036247385,((s19_Crataegus_douglasii_4x:0.0030099341,s03_Crataegus_douglasii_4x:0.0000030020)99.9/100:0.0356839179,s12_Crataegus_rivularis_4x:0.0019554277)6…
tree165	(Malus_×domestica:0.0162717976,((s08_Crataegus_opaca:0.0025165446,(((((((s05_Crataegus_punctata:0.0020173279,s09_Crataegus_crus-galli:0.0004016640)85.2/82:0.0015705505,s03_Crataegus_douglasii_4x:0.0134338208)76.3/53:0.0008238099,(s19_Crataegus_douglasii_4x:0.0007976678,((s01_Crataegus_calpodendron:0.0045218161,s22_Crataegus_triflora:0.0000009966)98.9/95:0.0027555654,(s04_Crataegus_rivularis_4x:0.…
tree166	(Malus_×domestica:0.0083369563,((((((s08_Crataegus_opaca:0.0031304194,((s05_Crataegus_punctata:0.0013475443,((s18_Crataegus_macracantha_4x:0.0008891694,s06_Crataegus_chrysocarpa_4x:0.0004390409)79.3/71:0.0004446696,s17_Crataegus_chrysocarpa_4x:0.0000009400)85.3/64:0.0004420680)0/7:0.0000009400,s03_Crataegus_douglasii_4x:0.0004430044)0/11:0.0000009400)83/40:0.0004422316,s11_Crataegus_macracantha_4…
tree167	(Malus_×domestica:0.0252989456,((((((((s08_Crataegus_opaca:0.0037161046,s06_Crataegus_chrysocarpa_4x:0.0037358380)0/57:0.0000027297,s01_Crataegus_calpodendron:0.0045684123)81.5/24:0.0009036988,(((((((s19_Crataegus_douglasii_4x:0.0057670665,s24_Crataegus_suksdorfii:0.0122291612)81.8/92:0.0035069800,((s20_Crataegus_rivularis_4x:0.0044469349,s21_Crataegus_monogyna:0.0697906093)88.9/83:0.0078847531,s…
tree168	(Malus_×domestica:0.0339031663,(((((s08_Crataegus_opaca:0.0090367813,(s20_Crataegus_rivularis_4x:0.0045213074,s12_Crataegus_rivularis_4x:0.0000010000)85.5/69:0.0019743452)83.8/58:0.0030443314,(s05_Crataegus_punctata:0.0096940806,s10_Crataegus_brachyacantha:0.0123100240)93.5/52:0.0038916092)0/15:0.0000021387,s24_Crataegus_suksdorfii:0.0047079668)0/12:0.0000023835,((s01_Crataegus_calpodendron:0.004…
tree169	(Malus_×domestica:0.0367891515,(((((((s08_Crataegus_opaca:0.0150364610,s22_Crataegus_triflora:0.0032539978)98.5/100:0.0081551820,((((((s05_Crataegus_punctata:0.0032929979,s11_Crataegus_macracantha_4x:0.0036262798)88.8/88:0.0118357904,s09_Crataegus_crus-galli:0.0178949514)72.5/59:0.0023782639,(((s24_Crataegus_suksdorfii:0.0149438630,s02_Crataegus_wilsonii:0.0050335709)89.1/54:0.0047096765,s21_Crat…
tree170	(Malus_×domestica:0.0218603142,(((((((s08_Crataegus_opaca:0.0355941689,s18_Crataegus_macracantha_4x:0.0010755521)66.4/66:0.0088862746,s19_Crataegus_douglasii_4x:0.0086042138)72/46:0.0019817440,((s14_Crataegus_saligna:0.0000009911,(s13_Crataegus_saligna:0.0251559727,s12_Crataegus_rivularis_4x:0.0064535571)0/85:0.0003086114)86/76:0.0026534157,(s04_Crataegus_rivularis_4x:0.0027079212,s23_Crataegus_n…
tree171	(Malus_×domestica:0.0189233153,((((((s08_Crataegus_opaca:0.0016501875,s05_Crataegus_punctata:0.0004586799)91.1/92:0.0002983518,s22_Crataegus_triflora:0.0007148285)87.4/89:0.0001720992,((((s20_Crataegus_rivularis_4x:0.0007018437,((s14_Crataegus_saligna:0.0000009205,s13_Crataegus_saligna:0.0037904443)99.5/100:0.0011481001,s04_Crataegus_rivularis_4x:0.0006786088)99/92:0.0011560431)63.6/37:0.00040078…
tree172	(Malus_×domestica:0.0307550598,(((((((((((((s08_Crataegus_opaca:0.0012215921,s05_Crataegus_punctata:0.0020816421)0/49:0.0000009786,s17_Crataegus_chrysocarpa_4x:0.0000009786)0/38:0.0000009786,((s01_Crataegus_calpodendron:0.0029992480,(s11_Crataegus_macracantha_4x:0.0000009786,s06_Crataegus_chrysocarpa_4x:0.0000009786)77.7/88:0.0010266297)77.7/40:0.0010088362,(s22_Crataegus_triflora:0.0000009786,s0…
tree173	(Malus_×domestica:0.0058444238,((((((((s08_Crataegus_opaca:0.0073852911,((s14_Crataegus_saligna:0.0145850503,s23_Crataegus_nigra:0.0145841098)78.7/54:0.0070656300,s12_Crataegus_rivularis_4x:0.0157915419)93.5/53:0.0064259335)0/28:0.0000027256,((s19_Crataegus_douglasii_4x:0.0000010016,s16_Crataegus_douglasii_4x:0.0000010016)81.5/67:0.0005602447,(((s01_Crataegus_calpodendron:0.0087401744,s17_Crataeg…
tree174	(Malus_×domestica:0.0099946529,((((((((((s08_Crataegus_opaca:0.0018962107,(s17_Crataegus_chrysocarpa_4x:0.0004697535,(s03_Crataegus_douglasii_4x:0.0023719954,s06_Crataegus_chrysocarpa_4x:0.0000009976)75.7/54:0.0004553333)88.1/86:0.0009356834)0/37:0.0000027660,s18_Crataegus_macracantha_4x:0.0000009976)84.6/63:0.0004681229,((s05_Crataegus_punctata:0.0014001134,(s22_Crataegus_triflora:0.0023517979,s…
tree175	(Malus_×domestica:0.0717914508,(((((s08_Crataegus_opaca:0.0233238087,(s15_Crataegus_suksdorfii:0.0036124327,s16_Crataegus_douglasii_4x:0.0016841933)36/60:0.0017895838)77.8/95:0.0016039322,s23_Crataegus_nigra:0.0206703186)100/100:0.0161574016,(s24_Crataegus_suksdorfii:0.0011811244,s02_Crataegus_wilsonii:0.0031920941)52.3/58:0.0003406904)72.3/61:0.0009880700,(((s05_Crataegus_punctata:0.0717848201,(…
tree176	(Malus_×domestica:0.0342511281,(((((((s08_Crataegus_opaca:0.0187816781,s11_Crataegus_macracantha_4x:0.0119608872)94.7/91:0.0067236354,s05_Crataegus_punctata:0.0156114080)93.9/80:0.0026127033,((s04_Crataegus_rivularis_4x:0.0142663526,s03_Crataegus_douglasii_4x:0.0160217989)51.2/46:0.0015322198,s22_Crataegus_triflora:0.0258476001)51.8/35:0.0011777182)73/38:0.0004423035,s09_Crataegus_crus-galli:0.04…
tree177	(Malus_×domestica:0.0106146061,(((s08_Crataegus_opaca:0.0023353922,(s17_Crataegus_chrysocarpa_4x:0.0000010000,s03_Crataegus_douglasii_4x:0.0004601866)75.8/81:0.0004637495)34.2/57:0.0004585275,((((s05_Crataegus_punctata:0.0004599207,s11_Crataegus_macracantha_4x:0.0004599284)78.3/74:0.0004634854,((s19_Crataegus_douglasii_4x:0.0000010000,(s24_Crataegus_suksdorfii:0.0014065563,s23_Crataegus_nigra:0.0…
tree178	(Malus_×domestica:0.0182726149,((((s08_Crataegus_opaca:0.0108468340,(((s14_Crataegus_saligna:0.0047601165,s09_Crataegus_crus-galli:0.0235613071)99.6/100:0.0095377626,s07_Crataegus_germanica:0.0054785752)88.5/95:0.0045525130,s23_Crataegus_nigra:0.0087620475)100/100:0.0235157640)97.8/89:0.0092044925,s21_Crataegus_monogyna:0.0077645400)70.5/28:0.0005389308,(s20_Crataegus_rivularis_4x:0.0018549427,s1…
tree179	(Malus_×domestica:0.0247533556,((((((s08_Crataegus_opaca:0.0027500588,((s05_Crataegus_punctata:0.0015200248,s06_Crataegus_chrysocarpa_4x:0.0009105457)0/37:0.0000010000,(s22_Crataegus_triflora:0.0009106084,s09_Crataegus_crus-galli:0.0009100016)79.4/73:0.0003045900)78.1/43:0.0003031856)78.5/54:0.0003029440,((s01_Crataegus_calpodendron:0.0027516136,s12_Crataegus_rivularis_4x:0.0006066098)0/16:0.0000…
tree180	(Malus_×domestica:0.0187582906,((((((((s08_Crataegus_opaca:0.0005093159,s18_Crataegus_macracantha_4x:0.0000010443)0/56:0.0000020750,s17_Crataegus_chrysocarpa_4x:0.0005105520)86.3/48:0.0005100996,((s05_Crataegus_punctata:0.0032073441,(((s01_Crataegus_calpodendron:0.0034837575,s11_Crataegus_macracantha_4x:0.0005160072)89.4/89:0.0010648880,s09_Crataegus_crus-galli:0.0009797684)78.3/78:0.0005510772,s…
tree181	(Malus_×domestica:0.0247513069,(((s08_Crataegus_opaca:0.0170134978,(s11_Crataegus_macracantha_4x:0.0062698591,s09_Crataegus_crus-galli:0.0025713508)92.2/79:0.0016182706)0/18:0.0000009896,((s05_Crataegus_punctata:0.0023256757,s17_Crataegus_chrysocarpa_4x:0.0041999092)0/81:0.0000018433,(((s19_Crataegus_douglasii_4x:0.0392978189,s12_Crataegus_rivularis_4x:0.0012163495)86.6/77:0.0085449821,s01_Cratae…
tree182	(Malus_×domestica:0.0365724970,((((((((s08_Crataegus_opaca:0.0019189583,(s11_Crataegus_macracantha_4x:0.0025637133,(s04_Crataegus_rivularis_4x:0.0006403289,s06_Crataegus_chrysocarpa_4x:0.0000010000)0/61:0.0000010000)83.7/63:0.0006380990)0/10:0.0000010000,s17_Crataegus_chrysocarpa_4x:0.0000010000)0/17:0.0000010000,(((s05_Crataegus_punctata:0.0050360998,((s20_Crataegus_rivularis_4x:0.0000028941,s13…
tree183	(Malus_×domestica:0.0154514274,((((((s08_Crataegus_opaca:0.0077898410,(((s05_Crataegus_punctata:0.0000010000,s18_Crataegus_macracantha_4x:0.0000010000)0/33:0.0000010000,s06_Crataegus_chrysocarpa_4x:0.0000010000)0/81:0.0000010000,s22_Crataegus_triflora:0.0025867985)81.6/76:0.0025867985)0/55:0.0000010000,((s19_Crataegus_douglasii_4x:0.0000010000,s12_Crataegus_rivularis_4x:0.0000010000)0/35:0.000001…
tree184	(Malus_×domestica:0.0335385432,(((((((((((s08_Crataegus_opaca:0.0014006324,s01_Crataegus_calpodendron:0.0000010000)91.4/91:0.0013982819,s09_Crataegus_crus-galli:0.0006959428)0/37:0.0000020300,s12_Crataegus_rivularis_4x:0.0000010000)0/13:0.0000010000,s06_Crataegus_chrysocarpa_4x:0.0000010000)0/13:0.0000010000,s17_Crataegus_chrysocarpa_4x:0.0000010000)0/4:0.0000020495,s11_Crataegus_macracantha_4x:0…
tree185	(Malus_×domestica:0.0515951544,(((((((s08_Crataegus_opaca:0.0015717959,(s14_Crataegus_saligna:0.0047928667,((s11_Crataegus_macracantha_4x:0.0165862985,s03_Crataegus_douglasii_4x:0.0075533843)85.2/95:0.0149016643,s02_Crataegus_wilsonii:0.0000027988)84.4/64:0.0068876534)0/50:0.0000027011)0/32:0.0000021798,s23_Crataegus_nigra:0.0015708736)0/65:0.0000022532,s18_Crataegus_macracantha_4x:0.0012441464)9…
tree186	(Malus_×domestica:0.0137433585,(((((s08_Crataegus_opaca:0.0065572362,(((((s19_Crataegus_douglasii_4x:0.0000021091,((s24_Crataegus_suksdorfii:0.0104798602,s06_Crataegus_chrysocarpa_4x:0.0186440664)98.4/50:0.0187033097,s17_Crataegus_chrysocarpa_4x:0.0179271902)84.9/14:0.0049492175)76.1/8:0.0023894840,(s23_Crataegus_nigra:0.0081665422,s21_Crataegus_monogyna:0.0000022897)86.4/87:0.0022865393)87.4/33:…
tree187	(Malus_×domestica:0.1132896139,(((((((((((s08_Crataegus_opaca:0.0010823948,s18_Crataegus_macracantha_4x:0.0065489573)0/37:0.0064814507,(s17_Crataegus_chrysocarpa_4x:0.0000010000,s06_Crataegus_chrysocarpa_4x:0.0000010000)0/64:0.0000010000)0/34:0.0000030253,s01_Crataegus_calpodendron:0.0011778159)0/39:0.0009529781,(s05_Crataegus_punctata:0.0029787746,s09_Crataegus_crus-galli:0.0038455453)0/65:0.000…
tree188	(Malus_×domestica:0.0223379375,(((((((s08_Crataegus_opaca:0.0049783180,s04_Crataegus_rivularis_4x:0.0166620550)0/78:0.0000024067,(s20_Crataegus_rivularis_4x:0.0000026008,s14_Crataegus_saligna:0.0131341598)99.9/94:0.0142934203)94/59:0.0042623458,(s06_Crataegus_chrysocarpa_4x:0.0036872579,s09_Crataegus_crus-galli:0.0056332053)98.1/96:0.0049676468)96.9/62:0.0040851515,s01_Crataegus_calpodendron:0.01…
tree189	(Malus_×domestica:0.0297331609,(((((((s08_Crataegus_opaca:0.0050556485,s22_Crataegus_triflora:0.0027861033)63.9/40:0.0002013035,s09_Crataegus_crus-galli:0.0041883907)77.1/53:0.0004107075,s01_Crataegus_calpodendron:0.0041545928)0/33:0.0000028931,s21_Crataegus_monogyna:0.0070230944)0/19:0.0000019882,((s05_Crataegus_punctata:0.0049915579,((s11_Crataegus_macracantha_4x:0.0011241485,s06_Crataegus_chry…
tree190	(Malus_×domestica:0.0134702740,s08_Crataegus_opaca:0.0049386783,((((((((s05_Crataegus_punctata:0.0009702039,s06_Crataegus_chrysocarpa_4x:0.0000010000)0/3:0.0000010000,((((s19_Crataegus_douglasii_4x:0.0061110442,s24_Crataegus_suksdorfii:0.0049291029)0/55:0.0000010000,s16_Crataegus_douglasii_4x:0.0000010000)94/80:0.0019457037,((s01_Crataegus_calpodendron:0.0000010000,s11_Crataegus_macracantha_4x:0.…
tree191	(Malus_×domestica:0.0428849245,(((((((((s08_Crataegus_opaca:0.0013866519,s09_Crataegus_crus-galli:0.0013905699)92/90:0.0042618544,((((s05_Crataegus_punctata:0.0448466039,s21_Crataegus_monogyna:0.0349912238)68.6/60:0.0029449048,(s11_Crataegus_macracantha_4x:0.0000010344,s06_Crataegus_chrysocarpa_4x:0.0016002648)79.7/65:0.0015990699)0/34:0.0000024937,s22_Crataegus_triflora:0.0000010344)0/31:0.00184…
tree192	(Malus_×domestica:0.0210758503,((((((((s08_Crataegus_opaca:0.0096025057,s07_Crataegus_germanica:0.0121793637)0/57:0.0000011348,((((s19_Crataegus_douglasii_4x:0.0081954475,s18_Crataegus_macracantha_4x:0.0000011348)76.3/76:0.0022497541,s11_Crataegus_macracantha_4x:0.0022130227)94.4/82:0.0025865287,s01_Crataegus_calpodendron:0.0020885570)94.7/86:0.0027618584,s22_Crataegus_triflora:0.0029528686)71.4/…
tree193	(Malus_×domestica:0.0050588719,((((((((((((((((((s08_Crataegus_opaca:0.0089124790,s23_Crataegus_nigra:0.0000010000)99.5/100:0.0486760041,s17_Crataegus_chrysocarpa_4x:0.0118503727)16.2/65:0.0111273385,s19_Crataegus_douglasii_4x:0.0254222198)50.9/66:0.0125637243,(s07_Crataegus_germanica:0.0140827601,s21_Crataegus_monogyna:0.0034110182)77.4/62:0.0034119421)0/21:0.0000020651,s16_Crataegus_douglasii_4…
tree194	(Malus_×domestica:0.0093830914,(((((s08_Crataegus_opaca:0.0033508783,s17_Crataegus_chrysocarpa_4x:0.0229996862)0/86:0.0028835416,s21_Crataegus_monogyna:0.0755255097)66.4/73:0.0104144337,((((s05_Crataegus_punctata:0.0131495600,(s19_Crataegus_douglasii_4x:0.0072353442,(s10_Crataegus_brachyacantha:0.0259598357,s03_Crataegus_douglasii_4x:0.0281642551)97.5/98:0.0151124688)94.1/92:0.0095537081)73.6/72:…
tree195	(Malus_×domestica:0.0263565640,(((s08_Crataegus_opaca:0.0120547154,s07_Crataegus_germanica:0.0520917842)98.7/100:0.0619653151,(((s05_Crataegus_punctata:0.0000010576,s17_Crataegus_chrysocarpa_4x:0.0000010576)0/100:0.0000021965,s03_Crataegus_douglasii_4x:0.0000010576)0/27:0.0000023088,s18_Crataegus_macracantha_4x:0.0000021097)26.2/23:0.0039822003)79.2/11:0.0050547164,((((((((((s19_Crataegus_douglas…
tree196	(Malus_×domestica:0.0160894668,(((((s08_Crataegus_opaca:0.0045142732,(s05_Crataegus_punctata:0.0045574241,(s19_Crataegus_douglasii_4x:0.0026901457,((((s01_Crataegus_calpodendron:0.0037171565,(s18_Crataegus_macracantha_4x:0.0017980976,(s11_Crataegus_macracantha_4x:0.0010244246,s06_Crataegus_chrysocarpa_4x:0.0000010000)0/71:0.0000010000)78.7/65:0.0008984518)88/89:0.0017799511,s09_Crataegus_crus-gal…
tree197	(Malus_×domestica:0.0174414604,(((((((((s08_Crataegus_opaca:0.0010332073,((s05_Crataegus_punctata:0.0013892477,s11_Crataegus_macracantha_4x:0.0003376144)77.8/65:0.0003506655,(s18_Crataegus_macracantha_4x:0.0000010234,s06_Crataegus_chrysocarpa_4x:0.0003430267)0/82:0.0000010234)92.8/91:0.0006896685)0/74:0.0000010234,s09_Crataegus_crus-galli:0.0020961997)82.4/99:0.0007201652,s22_Crataegus_triflora:0…
tree198	(Malus_×domestica:0.0131436728,((((((((((s08_Crataegus_opaca:0.0037896876,s09_Crataegus_crus-galli:0.0005188127)77/64:0.0005170022,s05_Crataegus_punctata:0.0010376441)80.4/75:0.0005171060,s04_Crataegus_rivularis_4x:0.0010366518)0/25:0.0000010000,(s01_Crataegus_calpodendron:0.0015671895,((s18_Crataegus_macracantha_4x:0.0005171936,s06_Crataegus_chrysocarpa_4x:0.0000010000)90.6/87:0.0010356493,s11_C…
tree199	(Malus_×domestica:0.0265140741,((s08_Crataegus_opaca:0.0074726153,((((s19_Crataegus_douglasii_4x:0.0005706656,s09_Crataegus_crus-galli:0.0174861012)76.4/37:0.0009560651,s21_Crataegus_monogyna:0.0037975565)97.8/44:0.0071317303,(s14_Crataegus_saligna:0.0005942595,s13_Crataegus_saligna:0.0339479343)100/100:0.0284990470)0/32:0.0002600633,(s16_Crataegus_douglasii_4x:0.0247963095,s04_Crataegus_rivulari…
tree200	(Malus_×domestica:0.0163117422,((((((((s08_Crataegus_opaca:0.0008957571,s22_Crataegus_triflora:0.0034556046)0/54:0.0000010000,((((s05_Crataegus_punctata:0.0017055232,s09_Crataegus_crus-galli:0.0031208506)75.5/77:0.0010212713,s18_Crataegus_macracantha_4x:0.0017015800)0/18:0.0000010000,s06_Crataegus_chrysocarpa_4x:0.0016394124)0/21:0.0000010000,s01_Crataegus_calpodendron:0.0034236447)94.7/97:0.0030…
tree201	(Malus_×domestica:0.0111738155,(s08_Crataegus_opaca:0.0025930290,((s05_Crataegus_punctata:0.0008559905,((s24_Crataegus_suksdorfii:0.0000010678,s15_Crataegus_suksdorfii:0.0000010678)91.8/100:0.0026196734,s02_Crataegus_wilsonii:0.0017283824)79.9/79:0.0008645951)0/5:0.0000010678,(s01_Crataegus_calpodendron:0.0000010678,(((s11_Crataegus_macracantha_4x:0.0036181763,s10_Crataegus_brachyacantha:0.006295…
tree202	(Malus_×domestica:0.0110211396,((((((((s08_Crataegus_opaca:0.0024848698,s01_Crataegus_calpodendron:0.0012378794)71/54:0.0004891985,s09_Crataegus_crus-galli:0.0026748537)79/49:0.0005603363,(((s18_Crataegus_macracantha_4x:0.0000027553,s22_Crataegus_triflora:0.0023173454)84.9/17:0.0004567532,s06_Crataegus_chrysocarpa_4x:0.0000027999)83.4/22:0.0004597851,s17_Crataegus_chrysocarpa_4x:0.0000010012)0/2:…
tree203	(Malus_×domestica:0.0126979340,((((((((((((s08_Crataegus_opaca:0.0018076016,(s01_Crataegus_calpodendron:0.0024602206,s09_Crataegus_crus-galli:0.0056001564)74.8/55:0.0005429409)76.1/53:0.0005902311,s22_Crataegus_triflora:0.0017791677)0/22:0.0000010000,s05_Crataegus_punctata:0.0017726734)3.1/27:0.0005851860,s11_Crataegus_macracantha_4x:0.0023944827)75.3/37:0.0005985837,(s18_Crataegus_macracantha_4x…
tree204	(Malus_×domestica:0.0441426596,(((((s08_Crataegus_opaca:0.0049168153,s05_Crataegus_punctata:0.0016305898)0/43:0.0000010000,(((((((s19_Crataegus_douglasii_4x:0.0000010000,s20_Crataegus_rivularis_4x:0.0000010000)0/30:0.0000010000,(s17_Crataegus_chrysocarpa_4x:0.0000010000,s03_Crataegus_douglasii_4x:0.0000010000)0/42:0.0000010000)0/6:0.0000010000,s11_Crataegus_macracantha_4x:0.0000010000)0/19:0.0000…
tree205	(Malus_×domestica:0.0174443191,(((((s08_Crataegus_opaca:0.0114016445,s23_Crataegus_nigra:0.0261996081)78.5/76:0.0067159465,(s16_Crataegus_douglasii_4x:0.0000021750,s06_Crataegus_chrysocarpa_4x:0.0137593963)76/56:0.0009459631)75.7/33:0.0007384799,s17_Crataegus_chrysocarpa_4x:0.0010791898)76.3/23:0.0008402465,s20_Crataegus_rivularis_4x:0.0000025243)79.4/31:0.0020273576,s02_Crataegus_wilsonii:0.0039…
tree206	(Malus_×domestica:0.0152277284,((s08_Crataegus_opaca:0.0021591633,((s04_Crataegus_rivularis_4x:0.0053759577,s03_Crataegus_douglasii_4x:0.0028208029)99.5/98:0.0155335005,s22_Crataegus_triflora:0.0014841390)99/98:0.0086409690)98/92:0.0074900576,s07_Crataegus_germanica:0.0060574133)0/39:0.0002005665,((((((s05_Crataegus_punctata:0.0007868592,(s01_Crataegus_calpodendron:0.0007910698,s23_Crataegus_nigr…
tree207	(Malus_×domestica:0.0176560975,((((((s08_Crataegus_opaca:0.0037478346,s01_Crataegus_calpodendron:0.0016373571)0/53:0.0000020816,(s15_Crataegus_suksdorfii:0.0028733587,s13_Crataegus_saligna:0.0128994644)39.5/36:0.0014840559)100/63:0.0240646081,s04_Crataegus_rivularis_4x:0.0326747335)98.6/60:0.0121330920,((((s05_Crataegus_punctata:0.0031118248,s22_Crataegus_triflora:0.0022416836)55.6/72:0.000570977…
tree208	(Malus_×domestica:0.0168242629,(((((((s08_Crataegus_opaca:0.0058289682,s01_Crataegus_calpodendron:0.0009925201)78.6/74:0.0009574528,((s05_Crataegus_punctata:0.0000009941,s09_Crataegus_crus-galli:0.0038996955)79.5/80:0.0017188860,s13_Crataegus_saligna:0.0207872993)94.7/42:0.0073673089)78.8/20:0.0008966894,s06_Crataegus_chrysocarpa_4x:0.0009409683)0/11:0.0000019923,s11_Crataegus_macracantha_4x:0.00…
tree209	(Malus_×domestica:0.0373915414,(((((((((((((s08_Crataegus_opaca:0.0041835157,s14_Crataegus_saligna:0.0022550446)0/44:0.0015904668,s13_Crataegus_saligna:0.0000010000)0/8:0.0000011124,((s15_Crataegus_suksdorfii:0.0000010000,s04_Crataegus_rivularis_4x:0.0000019032)0/14:0.0000013075,s23_Crataegus_nigra:0.0000010000)0/6:0.0008366172)90.8/67:0.0030431220,s12_Crataegus_rivularis_4x:0.0044387983)89.4/93:…
tree210	(Malus_×domestica:0.0317326311,((((((((s08_Crataegus_opaca:0.0386701565,s04_Crataegus_rivularis_4x:0.0140934511)100/63:0.0263985483,((((s05_Crataegus_punctata:0.0045004211,s09_Crataegus_crus-galli:0.0162191450)98.8/89:0.0105525566,s15_Crataegus_suksdorfii:0.0058767162)30.1/32:0.0031826929,s24_Crataegus_suksdorfii:0.0035014626)69.6/44:0.0023154090,((s11_Crataegus_macracantha_4x:0.0118711960,((s13_…
tree211	(Malus_×domestica:0.0260404663,(((((((s08_Crataegus_opaca:0.0016461022,s06_Crataegus_chrysocarpa_4x:0.0008222833)0/46:0.0000021471,(s05_Crataegus_punctata:0.0033142297,s01_Crataegus_calpodendron:0.0016410686)94.4/95:0.0024868768)83.1/59:0.0008215621,((((((((s19_Crataegus_douglasii_4x:0.0008216255,s16_Crataegus_douglasii_4x:0.0000021829)78.1/55:0.0011053278,(s15_Crataegus_suksdorfii:0.0130147166,s…
tree212	(Malus_×domestica:0.0242758728,(((((((s08_Crataegus_opaca:0.0010471854,s04_Crataegus_rivularis_4x:0.0015747777)0/19:0.0000010000,(s11_Crataegus_macracantha_4x:0.0000010000,s06_Crataegus_chrysocarpa_4x:0.0005218407)84.9/57:0.0005225365)0/9:0.0000010000,s18_Crataegus_macracantha_4x:0.0000010000)0/8:0.0000010000,(((((s05_Crataegus_punctata:0.0005219426,s22_Crataegus_triflora:0.0000010000)84.9/78:0.0…
tree213	(Malus_×domestica:0.0104474755,(((((((s08_Crataegus_opaca:0.0078499761,(s15_Crataegus_suksdorfii:0.0471602038,s13_Crataegus_saligna:0.0130454778)76.4/79:0.0064516312)93.5/86:0.0130356095,s11_Crataegus_macracantha_4x:0.0074973525)95.6/85:0.0079798496,s18_Crataegus_macracantha_4x:0.0000010492)100/86:0.0186224510,s06_Crataegus_chrysocarpa_4x:0.0000010492)93.2/80:0.0023380572,s01_Crataegus_calpodendr…
tree214	(Malus_×domestica:0.0088176552,(((s05_Crataegus_punctata:0.0036956194,s13_Crataegus_saligna:0.0000010000)100/100:0.0324135542,((s15_Crataegus_suksdorfii:0.0016393673,(s01_Crataegus_calpodendron:0.0031148706,s03_Crataegus_douglasii_4x:0.0094336978)79/79:0.0048927972)24.7/62:0.0015789955,s10_Crataegus_brachyacantha:0.0055267222)84.5/80:0.0031188563)93.5/94:0.0055680803,s07_Crataegus_germanica:0.007…
tree215	(Malus_×domestica:0.0162386738,((((s08_Crataegus_opaca:0.0038962111,(((((s20_Crataegus_rivularis_4x:0.0006323857,(s18_Crataegus_macracantha_4x:0.0000009964,s06_Crataegus_chrysocarpa_4x:0.0000009964)0/82:0.0000009964)90.1/90:0.0012646735,s17_Crataegus_chrysocarpa_4x:0.0000009964)83.4/29:0.0006255266,s11_Crataegus_macracantha_4x:0.0000021748)58.9/45:0.0006345732,((s14_Crataegus_saligna:0.0000009964…
tree216	(Malus_×domestica:0.0106772470,(((((((((s08_Crataegus_opaca:0.0027276917,(((s24_Crataegus_suksdorfii:0.0000010000,s15_Crataegus_suksdorfii:0.0020463466)79.8/83:0.0011425686,s23_Crataegus_nigra:0.0008927216)71.7/73:0.0013590469,(s14_Crataegus_saligna:0.0000010000,s13_Crataegus_saligna:0.0006753487)92.4/99:0.0022796708)89.2/90:0.0018592953)0/22:0.0000010000,s20_Crataegus_rivularis_4x:0.0000010000)0…
tree217	(Malus_×domestica:0.0430195899,((((s08_Crataegus_opaca:0.0067420031,(s05_Crataegus_punctata:0.0016322070,((((s19_Crataegus_douglasii_4x:0.0000026386,(s24_Crataegus_suksdorfii:0.0000021891,(s15_Crataegus_suksdorfii:0.0060846137,s23_Crataegus_nigra:0.0000020204)97/97:0.0021723811)85.6/45:0.0005390421)83.7/46:0.0005393591,(((((s20_Crataegus_rivularis_4x:0.0010199740,((s14_Crataegus_saligna:0.0000009…
tree218	(Malus_×domestica:0.0168088705,((((((s08_Crataegus_opaca:0.0064999935,((s19_Crataegus_douglasii_4x:0.0000023546,(s01_Crataegus_calpodendron:0.0013663962,(s17_Crataegus_chrysocarpa_4x:0.0006836979,s09_Crataegus_crus-galli:0.0020598180)0/15:0.0000010173)97.1/89:0.0027884159)88.6/66:0.0014959426,(s24_Crataegus_suksdorfii:0.0014321608,s15_Crataegus_suksdorfii:0.0143423200)81.1/37:0.0029241813)72.7/20…
tree219	(Malus_×domestica:0.0113277449,(((((((s08_Crataegus_opaca:0.0000010000,((s05_Crataegus_punctata:0.0014929981,(s01_Crataegus_calpodendron:0.0014756584,s09_Crataegus_crus-galli:0.0007342287)0/30:0.0000010000)85.3/75:0.0007342670,(s10_Crataegus_brachyacantha:0.0039377193,s07_Crataegus_germanica:0.0047561206)74.3/53:0.0006174113)0/11:0.0000010000)0/13:0.0000010000,((s18_Crataegus_macracantha_4x:0.000…
tree220	(Malus_×domestica:0.0322641852,(((s08_Crataegus_opaca:0.0109355039,((((s05_Crataegus_punctata:0.0061154065,s22_Crataegus_triflora:0.0051004517)81/61:0.0010524615,(((s18_Crataegus_macracantha_4x:0.0088862018,s09_Crataegus_crus-galli:0.0051060051)34.4/15:0.0003744661,s06_Crataegus_chrysocarpa_4x:0.0031611661)92.2/27:0.0017163257,s17_Crataegus_chrysocarpa_4x:0.0009450477)73.9/16:0.0005050418)97.1/37…
tree221	(Malus_×domestica:0.0112302873,((((s08_Crataegus_opaca:0.0022742400,s22_Crataegus_triflora:0.0024035294)78.4/78:0.0008418821,s11_Crataegus_macracantha_4x:0.0023018350)92.2/88:0.0024686944,((s05_Crataegus_punctata:0.0083362505,s17_Crataegus_chrysocarpa_4x:0.0061642174)28/72:0.0032742335,s04_Crataegus_rivularis_4x:0.0043250421)100/81:0.0189064052)31.6/32:0.0007671317,(s10_Crataegus_brachyacantha:0.…
tree222	(Malus_×domestica:0.0110716679,(((((((((s08_Crataegus_opaca:0.0029452568,(s04_Crataegus_rivularis_4x:0.0156978279,s12_Crataegus_rivularis_4x:0.0018489802)75.9/73:0.0005002097)0/40:0.0000010000,s11_Crataegus_macracantha_4x:0.0000010000)0/23:0.0000010000,(s18_Crataegus_macracantha_4x:0.0000010000,s22_Crataegus_triflora:0.0000010000)0/49:0.0000010000)0/26:0.0000010000,(s05_Crataegus_punctata:0.00058…
tree223	(Malus_×domestica:0.0261115236,(((((((s08_Crataegus_opaca:0.0007486186,s19_Crataegus_douglasii_4x:0.0007622817)78.2/52:0.0007477635,((((s05_Crataegus_punctata:0.0030383603,s22_Crataegus_triflora:0.0031113409)76.3/46:0.0015661628,(s18_Crataegus_macracantha_4x:0.0000009836,s06_Crataegus_chrysocarpa_4x:0.0015079517)87.6/63:0.0015374886)0/25:0.0000019234,s16_Crataegus_douglasii_4x:0.0007456301)0/25:0…
tree224	(Malus_×domestica:0.0364634023,((((s08_Crataegus_opaca:0.0050957446,((((s20_Crataegus_rivularis_4x:0.0046089228,s11_Crataegus_macracantha_4x:0.0023935484)84.5/63:0.0009065811,((s18_Crataegus_macracantha_4x:0.0084296644,s06_Crataegus_chrysocarpa_4x:0.0034427496)69.4/50:0.0003558954,s21_Crataegus_monogyna:0.0150268715)0/23:0.0000022232)74.5/39:0.0004715198,s09_Crataegus_crus-galli:0.0056869215)73.2…
tree225	(Malus_×domestica:0.0253993195,((((((s08_Crataegus_opaca:0.0018564466,s05_Crataegus_punctata:0.0012475176)84/75:0.0012086056,((((s15_Crataegus_suksdorfii:0.0159369452,s12_Crataegus_rivularis_4x:0.0039954653)34.6/59:0.0008761420,s17_Crataegus_chrysocarpa_4x:0.0019850487)100/100:0.0289321347,(s11_Crataegus_macracantha_4x:0.0024761380,s09_Crataegus_crus-galli:0.0038025174)45.1/53:0.0012171543)0/34:0…
tree226	(Malus_×domestica:0.0212261927,((((s08_Crataegus_opaca:0.0016933584,s21_Crataegus_monogyna:0.0022633772)0/18:0.0000010000,((((((s05_Crataegus_punctata:0.0022603929,s09_Crataegus_crus-galli:0.0011275019)0/33:0.0000010000,s01_Crataegus_calpodendron:0.0000010000)84.9/46:0.0005632741,s22_Crataegus_triflora:0.0005634030)0/18:0.0000010000,s11_Crataegus_macracantha_4x:0.0011293321)84.5/38:0.0005632734,s…
tree227	(Malus_×domestica:0.0068176876,((((((s08_Crataegus_opaca:0.0023974579,s11_Crataegus_macracantha_4x:0.0004717781)73.3/74:0.0004739827,(s01_Crataegus_calpodendron:0.0000010000,(s18_Crataegus_macracantha_4x:0.0000010000,(s17_Crataegus_chrysocarpa_4x:0.0014236887,s06_Crataegus_chrysocarpa_4x:0.0000010000)80.9/63:0.0004713950)89.2/56:0.0004722894)79.6/66:0.0004724970)80/70:0.0004730572,((((((((s19_Cra…
tree228	(Malus_×domestica:0.0200972118,((s08_Crataegus_opaca:0.0009563694,(s05_Crataegus_punctata:0.0018999105,((((((((((s19_Crataegus_douglasii_4x:0.0000010000,((((s24_Crataegus_suksdorfii:0.0019642306,s23_Crataegus_nigra:0.0000010000)86.5/72:0.0009700630,s09_Crataegus_crus-galli:0.0009662247)0/31:0.0000010000,(s15_Crataegus_suksdorfii:0.0000010000,s03_Crataegus_douglasii_4x:0.0000010000)0/35:0.00000100…
tree229	(Malus_×domestica:0.0227334635,((s08_Crataegus_opaca:0.0124919584,s07_Crataegus_germanica:0.0050076851)88.5/72:0.0025257595,((((s05_Crataegus_punctata:0.0003387358,s01_Crataegus_calpodendron:0.0097502938)92.7/100:0.0038056538,((s24_Crataegus_suksdorfii:0.0051388819,s16_Crataegus_douglasii_4x:0.0000011037)83.1/65:0.0010170885,((s17_Crataegus_chrysocarpa_4x:0.0007595547,s10_Crataegus_brachyacantha:…
tree230	(Malus_×domestica:0.0106029799,(((((((s08_Crataegus_opaca:0.0039924679,(s05_Crataegus_punctata:0.0031841013,s09_Crataegus_crus-galli:0.0000010000)76.8/57:0.0007666787)76.4/53:0.0008021271,((s11_Crataegus_macracantha_4x:0.0007797671,s06_Crataegus_chrysocarpa_4x:0.0007904498)79.2/58:0.0007813470,s22_Crataegus_triflora:0.0007835611)0/20:0.0000010000)76.8/44:0.0007819969,s01_Crataegus_calpodendron:0.…
tree231	(Malus_×domestica:0.0534323145,(((((s08_Crataegus_opaca:0.0000022943,(s01_Crataegus_calpodendron:0.0000009896,s09_Crataegus_crus-galli:0.0000009896)33.6/77:0.0064117758)0/91:0.0000022010,s22_Crataegus_triflora:0.0032837369)82/64:0.0028468013,s05_Crataegus_punctata:0.0000023873)99.9/91:0.0469649305,(s20_Crataegus_rivularis_4x:0.0215545954,s06_Crataegus_chrysocarpa_4x:0.0200929354)81.6/58:0.0053337…
tree232	(Malus_×domestica:0.0126281440,((((((s08_Crataegus_opaca:0.0032507092,(((((s20_Crataegus_rivularis_4x:0.0003181490,(((s18_Crataegus_macracantha_4x:0.0006364636,s06_Crataegus_chrysocarpa_4x:0.0000010000)79.4/70:0.0003181995,s17_Crataegus_chrysocarpa_4x:0.0006398016)77.9/66:0.0003179775,s22_Crataegus_triflora:0.0016046345)0/13:0.0000010000)0/8:0.0000010000,s11_Crataegus_macracantha_4x:0.0003177030)…
tree233	(Malus_×domestica:0.0092628927,((((((s08_Crataegus_opaca:0.0032030467,s01_Crataegus_calpodendron:0.0020095179)85.6/52:0.0007752666,s17_Crataegus_chrysocarpa_4x:0.0000009987)79.3/26:0.0003887056,(((s05_Crataegus_punctata:0.0000009987,s09_Crataegus_crus-galli:0.0015521735)0/41:0.0000009987,s11_Crataegus_macracantha_4x:0.0007863593)96.7/79:0.0011702589,(s18_Crataegus_macracantha_4x:0.0000009987,s06_…
tree234	(Malus_×domestica:0.0176127162,((((((((((((s08_Crataegus_opaca:0.0000010000,s11_Crataegus_macracantha_4x:0.0000010000)0/56:0.0000010000,s19_Crataegus_douglasii_4x:0.0000010000)0/22:0.0000010000,s05_Crataegus_punctata:0.0000010000)0/19:0.0000010000,s17_Crataegus_chrysocarpa_4x:0.0000010000)0/21:0.0000010000,((s18_Crataegus_macracantha_4x:0.0000010000,s06_Crataegus_chrysocarpa_4x:0.0000010000)76/83…
tree235	(Malus_×domestica:0.0283602091,((s08_Crataegus_opaca:0.0105078525,((((((((s05_Crataegus_punctata:0.0000010000,(s20_Crataegus_rivularis_4x:0.0017117444,s09_Crataegus_crus-galli:0.0067372916)0/14:0.0000010914)0/20:0.0000011956,(s14_Crataegus_saligna:0.0000010000,s23_Crataegus_nigra:0.0019937690)0/21:0.0000010000)83.8/21:0.0022904821,s17_Crataegus_chrysocarpa_4x:0.0000022507)78.3/29:0.0045871530,s15…
tree236	(Malus_×domestica:0.0305984333,(((((((s08_Crataegus_opaca:0.0031611532,s09_Crataegus_crus-galli:0.0037856163)88.3/94:0.0019308387,s21_Crataegus_monogyna:0.0077986894)73.2/62:0.0006792827,s01_Crataegus_calpodendron:0.0054650158)35.6/51:0.0013086324,(((((s19_Crataegus_douglasii_4x:0.0000009879,s16_Crataegus_douglasii_4x:0.0000009879)89.3/100:0.0012177818,(s24_Crataegus_suksdorfii:0.0006186889,s15_C…
tree237	(Malus_×domestica:0.0177314437,(((((s08_Crataegus_opaca:0.0053220392,((s20_Crataegus_rivularis_4x:0.0000010122,s04_Crataegus_rivularis_4x:0.0015619872)76.4/70:0.0007701837,((((s14_Crataegus_saligna:0.0000010122,s13_Crataegus_saligna:0.0103703106)93.1/95:0.0027782714,s12_Crataegus_rivularis_4x:0.0000010122)91.6/94:0.0064857562,s22_Crataegus_triflora:0.0085262680)88.6/86:0.0033562721,s17_Crataegus_…
tree238	(Malus_×domestica:0.0128538127,(((((((s08_Crataegus_opaca:0.0350610011,((s18_Crataegus_macracantha_4x:0.0192878853,s03_Crataegus_douglasii_4x:0.0238334250)0/52:0.0000020588,s02_Crataegus_wilsonii:0.0293388633)98.3/71:0.0121546387)64/54:0.0046603011,s23_Crataegus_nigra:0.0047903633)79.9/55:0.0144662035,(((((s05_Crataegus_punctata:0.0507117987,(s15_Crataegus_suksdorfii:0.0266938226,s22_Crataegus_tr…
tree239	(Malus_×domestica:0.0130851005,((((((((s08_Crataegus_opaca:0.0138965776,s11_Crataegus_macracantha_4x:0.0004886201)0/44:0.0004840893,s18_Crataegus_macracantha_4x:0.0324404031)0/46:0.0000009948,((s05_Crataegus_punctata:0.0000009948,s17_Crataegus_chrysocarpa_4x:0.0000009948)0/47:0.0000009948,s06_Crataegus_chrysocarpa_4x:0.0000009948)0/81:0.0000009948)82.3/41:0.0004859780,((s01_Crataegus_calpodendron…
tree240	(Malus_×domestica:0.0204044355,((((((((s08_Crataegus_opaca:0.0227154820,(s01_Crataegus_calpodendron:0.0081552545,s11_Crataegus_macracantha_4x:0.0008840362)72.6/60:0.0009705538)82.7/81:0.0019966102,(s19_Crataegus_douglasii_4x:0.0010468234,((s04_Crataegus_rivularis_4x:0.0037098056,s12_Crataegus_rivularis_4x:0.0010962613)91.8/96:0.0048741626,s03_Crataegus_douglasii_4x:0.0021718422)89/88:0.0040938795…
tree241	(Malus_×domestica:0.0404136271,((s08_Crataegus_opaca:0.0061902917,s09_Crataegus_crus-galli:0.0072212069)0/59:0.0000020849,s22_Crataegus_triflora:0.0007820549)83.8/78:0.0020298698,(((((((((s05_Crataegus_punctata:0.0015582192,s03_Crataegus_douglasii_4x:0.0000026685)6.8/59:0.0028707576,((s20_Crataegus_rivularis_4x:0.0013276679,s14_Crataegus_saligna:0.0015581957)78.7/41:0.0013310288,s12_Crataegus_riv…
tree242	(Malus_×domestica:0.0216113743,(((((s08_Crataegus_opaca:0.0064558222,(((s05_Crataegus_punctata:0.0017588068,s17_Crataegus_chrysocarpa_4x:0.0017665176)0/14:0.0000009860,(s20_Crataegus_rivularis_4x:0.0017774208,(s01_Crataegus_calpodendron:0.0017865770,(s18_Crataegus_macracantha_4x:0.0000009860,s06_Crataegus_chrysocarpa_4x:0.0000009860)0/73:0.0000009860)0/9:0.0000009860)0/1:0.0000009860)0/17:0.00000…
tree243	(Malus_×domestica:0.0083434251,(((s08_Crataegus_opaca:0.0027662126,(s05_Crataegus_punctata:0.0000010000,(((((((((((s19_Crataegus_douglasii_4x:0.0000010000,s16_Crataegus_douglasii_4x:0.0000010000)0/80:0.0000010000,s03_Crataegus_douglasii_4x:0.0000010000)0/59:0.0000010000,s15_Crataegus_suksdorfii:0.0009216355)95.6/88:0.0018434435,s24_Crataegus_suksdorfii:0.0009211175)0/43:0.0000010000,(s02_Crataegu…
tree244	(Malus_×domestica:0.0371697333,((((((((((s08_Crataegus_opaca:0.0071697344,s01_Crataegus_calpodendron:0.0042552637)58.4/39:0.0012115806,s09_Crataegus_crus-galli:0.0021882122)70.1/37:0.0008556282,(s17_Crataegus_chrysocarpa_4x:0.0029710569,(s03_Crataegus_douglasii_4x:0.0150251984,s22_Crataegus_triflora:0.0066321043)18.3/31:0.0012925634)71.6/13:0.0012475024)48.8/45:0.0073632426,s18_Crataegus_macracan…
tree245	(Malus_×domestica:0.0497808492,(((((((((((s08_Crataegus_opaca:0.0042946465,s17_Crataegus_chrysocarpa_4x:0.0010825987)89.5/90:0.0019552563,(((s05_Crataegus_punctata:0.0030211857,s09_Crataegus_crus-galli:0.0034989865)0/77:0.0000010000,s11_Crataegus_macracantha_4x:0.0005415284)76.2/68:0.0005188898,s18_Crataegus_macracantha_4x:0.0017279144)99.9/96:0.0103015131)86.3/84:0.0016174144,((((s19_Crataegus_d…
tree246	(Malus_×domestica:0.0219312713,((((((s08_Crataegus_opaca:0.0016439520,((((s19_Crataegus_douglasii_4x:0.0034328565,s16_Crataegus_douglasii_4x:0.0030765241)96.9/100:0.0075660489,s13_Crataegus_saligna:0.0080629334)100/77:0.0296651961,s03_Crataegus_douglasii_4x:0.0000010045)0/65:0.0000027085,s06_Crataegus_chrysocarpa_4x:0.0025621363)97.9/77:0.0360672697)90.3/53:0.0071709898,((((s15_Crataegus_suksdorf…
tree247	(Malus_×domestica:0.0460033577,((((((((((((((s08_Crataegus_opaca:0.0019886191,(s18_Crataegus_macracantha_4x:0.0000026867,s22_Crataegus_triflora:0.0633495712)58.9/43:0.0046438392)0/42:0.0000021281,s06_Crataegus_chrysocarpa_4x:0.0000009921)77.6/41:0.0010847964,s11_Crataegus_macracantha_4x:0.0016994632)54.4/38:0.0022283245,s01_Crataegus_calpodendron:0.0033737463)0/19:0.0000020112,(s20_Crataegus_rivu…
tree248	(Malus_×domestica:0.0504579468,(((((((((s08_Crataegus_opaca:0.0050211806,(((s05_Crataegus_punctata:0.0293394792,((s15_Crataegus_suksdorfii:0.0198153406,s13_Crataegus_saligna:0.0000022388)96.4/85:0.0109481895,(s04_Crataegus_rivularis_4x:0.0037899428,s12_Crataegus_rivularis_4x:0.0037809809)0/97:0.0000010360)99.3/99:0.0279433654)45.5/38:0.0107162360,s10_Crataegus_brachyacantha:0.0934165883)10.6/47:0…
tree249	(Malus_×domestica:0.0227813154,(((((((s08_Crataegus_opaca:0.0051765967,s19_Crataegus_douglasii_4x:0.0000009840)0/53:0.0000009840,(s05_Crataegus_punctata:0.0069908067,s01_Crataegus_calpodendron:0.0064812354)75.9/79:0.0012687320)97.5/89:0.0033686649,((((((s24_Crataegus_suksdorfii:0.0000019760,((s15_Crataegus_suksdorfii:0.0036685705,s03_Crataegus_douglasii_4x:0.0090601074)0/70:0.0045824189,s23_Crata…
tree250	(Malus_×domestica:0.0095884681,((((((((((s08_Crataegus_opaca:0.0023560752,(((s15_Crataegus_suksdorfii:0.0272190298,s06_Crataegus_chrysocarpa_4x:0.0027636814)88.7/90:0.0039779288,s10_Crataegus_brachyacantha:0.0084629637)99.8/97:0.0089519633,s18_Crataegus_macracantha_4x:0.0109627417)0/41:0.0001276379)99.9/90:0.0080517998,s01_Crataegus_calpodendron:0.0108958725)98.3/95:0.0068964870,s17_Crataegus_chr…
tree251	(Malus_×domestica:0.0611208766,(((s08_Crataegus_opaca:0.0044138480,(((((((s05_Crataegus_punctata:0.0026406501,(s01_Crataegus_calpodendron:0.0035264380,s04_Crataegus_rivularis_4x:0.0089338666)0/28:0.0000010000)83.8/36:0.0008781476,(s18_Crataegus_macracantha_4x:0.0008783084,s06_Crataegus_chrysocarpa_4x:0.0000010000)85.2/73:0.0008781069)0/9:0.0000010000,(s15_Crataegus_suksdorfii:0.0732959062,(s11_Cr…
tree252	(Malus_×domestica:0.0232237172,(((((((((((((s08_Crataegus_opaca:0.0019687693,s09_Crataegus_crus-galli:0.0009818374)78/82:0.0004870744,s11_Crataegus_macracantha_4x:0.0004885384)0/23:0.0000010304,(s05_Crataegus_punctata:0.0009813956,(s17_Crataegus_chrysocarpa_4x:0.0000010304,s06_Crataegus_chrysocarpa_4x:0.0004888142)76.4/78:0.0004888541)82.1/79:0.0004887498)79.4/70:0.0004941004,s19_Crataegus_dougla…
tree253	(Malus_×domestica:0.0074817333,((((((s08_Crataegus_opaca:0.0021758675,((s11_Crataegus_macracantha_4x:0.0005051090,s09_Crataegus_crus-galli:0.0027770878)43.3/49:0.0005797880,(s22_Crataegus_triflora:0.0005634414,s06_Crataegus_chrysocarpa_4x:0.0011152223)80.4/35:0.0005229872)0/16:0.0000025494)77.1/25:0.0005440771,s05_Crataegus_punctata:0.0010830435)44/31:0.0005420184,s17_Crataegus_chrysocarpa_4x:0.0…
tree254	(Malus_×domestica:0.0292358155,(((((((((((s08_Crataegus_opaca:0.0009570324,s18_Crataegus_macracantha_4x:0.0000010012)0/10:0.0000021271,s11_Crataegus_macracantha_4x:0.0019185346)55.4/19:0.0003126291,(s20_Crataegus_rivularis_4x:0.0018780175,s06_Crataegus_chrysocarpa_4x:0.0008327965)95.5/96:0.0072163989)0/11:0.0000028816,(s05_Crataegus_punctata:0.0016021052,s09_Crataegus_crus-galli:0.0022511237)69/4…
tree255	(Malus_×domestica:0.0091710175,s08_Crataegus_opaca:0.0009616421,(((s05_Crataegus_punctata:0.0000010000,s09_Crataegus_crus-galli:0.0000010000)0/47:0.0000010000,((((((((((s19_Crataegus_douglasii_4x:0.0000010000,s16_Crataegus_douglasii_4x:0.0000010000)0/87:0.0000010000,s10_Crataegus_brachyacantha:0.0019492966)0/72:0.0000010000,s07_Crataegus_germanica:0.0058876359)82.9/72:0.0009610214,s02_Crataegus_w…
tree256	(Malus_×domestica:0.0137943820,((((((((s08_Crataegus_opaca:0.0010918876,s22_Crataegus_triflora:0.0020132194)81.6/78:0.0045997170,s09_Crataegus_crus-galli:0.0085584989)79.5/77:0.0031572808,(((s18_Crataegus_macracantha_4x:0.0010816956,s17_Crataegus_chrysocarpa_4x:0.0011025707)81.9/66:0.0011078802,s06_Crataegus_chrysocarpa_4x:0.0000009995)0/25:0.0000009995,s03_Crataegus_douglasii_4x:0.0020665835)83.…
tree257	(Malus_×domestica:0.0114694266,((((((((((((s08_Crataegus_opaca:0.0019327031,s22_Crataegus_triflora:0.0009541399)76.4/62:0.0003189061,(((s05_Crataegus_punctata:0.0000009810,s09_Crataegus_crus-galli:0.0003155500)91.4/90:0.0006323839,s01_Crataegus_calpodendron:0.0006367630)0/16:0.0000009810,(((s18_Crataegus_macracantha_4x:0.0000009810,s11_Crataegus_macracantha_4x:0.0000009810)0/78:0.0000009810,s06_C…

## Sheet: IQ-TREE output
Supplemental Table S3
For definitions of MAFFT algorithms see https://mafft.cbrc.jp/alignment/software/algorithms/algorithms.html
[The following lines comprise the output file "CDS_loci_ultra-boot-alrt.iqtree"]
IQ-TREE 1.7-beta7 built Dec 15 2018
Partition file name: CDS.mafft
Type of analysis: ModelFinder + tree reconstruction + ultrafast bootstrap (1000 replicates)
Random seed number: 747252
Input data: 25 taxa with 257 partitions and 544223 total sites (0.393023% missing data)
ID	Name	Type	Seq	Site	Unique	Infor	Invar	Const	MAFFT algorithm
0	plastome alignment	DNA	25	134813	3287	720	132069	132069	FFT-NS-2
1	MDP0000000999.mafft.fsa	DNA	25	1383	75	15	1331	1331	L-INS-i
2	MDP0000006479.mafft.fsa	DNA	25	1203	64	15	1129	1129	L-INS-i
3	MDP0000029382.mafft.fsa	DNA	25	1333	223	55	1132	1132	L-INS-i
4	MDP0000037814.mafft.fsa	DNA	25	1416	199	41	1256	1256	L-INS-i
5	MDP0000088036.mafft.fsa	DNA	25	2178	137	34	2087	2087	L-INS-i
6	MDP0000119480.mafft.fsa	DNA	25	3851	295	68	3598	3598	FFT-NS-i
7	MDP0000119811.mafft.fsa	DNA	25	1671	246	91	1397	1397	L-INS-i
8	MDP0000120381.mafft.fsa	DNA	25	3435	246	81	3160	3160	FFT-NS-i
9	MDP0000120498.mafft.fsa	DNA	25	1662	117	24	1540	1540	L-INS-i
10	MDP0000121410.mafft.fsa	DNA	25	1791	381	79	1449	1449	L-INS-i
11	MDP0000122371.mafft.fsa	DNA	25	1992	126	15	1889	1889	L-INS-i
12	MDP0000122421.mafft.fsa	DNA	25	1779	252	96	1553	1553	L-INS-i
13	MDP0000123200.mafft.fsa	DNA	25	1527	176	24	1357	1357	L-INS-i
14	MDP0000123604.mafft.fsa	DNA	25	1893	272	123	1674	1674	L-INS-i
15	MDP0000123993.mafft.fsa	DNA	20	1081	143	26	939	939	L-INS-i
16	MDP0000124006.mafft.fsa	DNA	25	3738	288	88	3579	3579	FFT-NS-i
17	MDP0000126939.mafft.fsa	DNA	25	2247	110	37	2118	2118	L-INS-i
18	MDP0000127633.mafft.fsa	DNA	25	6186	957	399	5245	5245	FFT-NS-i
19	MDP0000128263.mafft.fsa	DNA	25	1715	317	124	1398	1398	L-INS-i
20	MDP0000128820.mafft.fsa	DNA	25	1116	326	46	869	869	L-INS-i
21	MDP0000128951.mafft.fsa	DNA	25	4371	489	93	3978	3978	FFT-NS-i
22	MDP0000129661.mafft.fsa	DNA	25	3061	192	57	2848	2848	FFT-NS-i
23	MDP0000130769.mafft.fsa	DNA	25	1443	213	98	1237	1237	L-INS-i
24	MDP0000132524.mafft.fsa	DNA	25	1879	410	156	1534	1534	L-INS-i
25	MDP0000132849.mafft.fsa	DNA	25	1152	67	11	1094	1094	L-INS-i
26	MDP0000135135.mafft.fsa	DNA	25	2316	284	106	2027	2027	L-INS-i
27	MDP0000135680.mafft.fsa	DNA	25	1640	329	136	1309	1309	L-INS-i
28	MDP0000138109.mafft.fsa	DNA	25	1542	209	73	1371	1371	L-INS-i
29	MDP0000138862.mafft.fsa	DNA	25	3186	284	108	2922	2922	L-INS-i
30	MDP0000140404.mafft.fsa	DNA	25	1821	234	68	1635	1635	L-INS-i
31	MDP0000142103.mafft.fsa	DNA	25	3041	508	196	2573	2573	L-INS-i
32	MDP0000142485.mafft.fsa	DNA	25	981	39	10	942	942	L-INS-i
33	MDP0000143280.mafft.fsa	DNA	25	1536	106	11	1475	1475	L-INS-i
34	MDP0000143554.mafft.fsa	DNA	25	1998	300	163	1727	1727	L-INS-i
35	MDP0000145531.mafft.fsa	DNA	25	1879	200	62	1703	1703	L-INS-i
36	MDP0000148978.mafft.fsa	DNA	25	1641	129	30	1575	1575	L-INS-i
37	MDP0000149290.mafft.fsa	DNA	25	2925	362	106	2637	2637	L-INS-i
38	MDP0000149371.mafft.fsa	DNA	25	3262	582	121	2880	2880	FFT-NS-i
39	MDP0000150726.mafft.fsa	DNA	25	1548	154	42	1411	1411	L-INS-i
40	MDP0000150985.mafft.fsa	DNA	25	1233	128	23	1101	1101	L-INS-i
41	MDP0000153612.mafft.fsa	DNA	25	511	150	30	400	400	L-INS-i
42	MDP0000155031.mafft.fsa	DNA	25	2739	125	64	2548	2548	L-INS-i
43	MDP0000155253.mafft.fsa	DNA	25	1161	67	13	1120	1120	L-INS-i
44	MDP0000155901.mafft.fsa	DNA	25	2067	167	47	1915	1915	L-INS-i
45	MDP0000157652.mafft.fsa	DNA	25	2401	295	76	1802	1802	L-INS-i
46	MDP0000158246.mafft.fsa	DNA	25	1209	255	108	889	888	L-INS-i
47	MDP0000158353.mafft.fsa	DNA	25	699	75	15	667	667	L-INS-i
48	MDP0000160444.mafft.fsa	DNA	25	1689	123	35	1537	1537	L-INS-i
49	MDP0000161046.mafft.fsa	DNA	25	3410	390	89	3118	3118	FFT-NS-i
50	MDP0000161765.mafft.fsa	DNA	25	5142	413	205	4651	4651	FFT-NS-i
51	MDP0000162365.mafft.fsa	DNA	25	2223	108	45	2131	2131	L-INS-i
52	MDP0000162421.mafft.fsa	DNA	25	2889	385	221	2551	2551	L-INS-i
53	MDP0000163333.mafft.fsa	DNA	25	1279	186	66	1120	1120	L-INS-i
54	MDP0000165931.mafft.fsa	DNA	25	1728	263	88	1445	1445	L-INS-i
55	MDP0000167085.mafft.fsa	DNA	25	1408	260	67	1206	1206	L-INS-i
56	MDP0000177217.mafft.fsa	DNA	25	2062	304	64	1783	1783	L-INS-i
57	MDP0000177788.mafft.fsa	DNA	25	2427	274	64	2207	2207	L-INS-i
58	MDP0000178757.mafft.fsa	DNA	25	2283	140	20	2167	2167	L-INS-i
59	MDP0000179740.mafft.fsa	DNA	25	954	281	116	704	704	L-INS-i
60	MDP0000179742.mafft.fsa	DNA	25	1002	114	20	905	905	L-INS-i
61	MDP0000180017.mafft.fsa	DNA	25	1266	105	37	1161	1161	L-INS-i
62	MDP0000181027.mafft.fsa	DNA	25	1314	56	23	1249	1249	L-INS-i
63	MDP0000183891.mafft.fsa	DNA	25	1761	149	19	1660	1660	L-INS-i
64	MDP0000186276.mafft.fsa	DNA	25	1916	123	33	1775	1775	L-INS-i
65	MDP0000186402.mafft.fsa	DNA	25	1887	195	91	1722	1722	L-INS-i
66	MDP0000187512.mafft.fsa	DNA	25	2493	404	167	2146	2146	L-INS-i
67	MDP0000187687.mafft.fsa	DNA	25	1980	124	38	1843	1843	L-INS-i
68	MDP0000189786.mafft.fsa	DNA	25	1831	212	72	1582	1582	L-INS-i
69	MDP0000190785.mafft.fsa	DNA	25	3667	224	75	3392	3392	FFT-NS-i
70	MDP0000192960.mafft.fsa	DNA	25	1682	349	89	1390	1390	L-INS-i
71	MDP0000193181.mafft.fsa	DNA	25	2661	108	39	2513	2513	L-INS-i
72	MDP0000193729.mafft.fsa	DNA	25	1221	206	104	1040	1040	L-INS-i
73	MDP0000194023.mafft.fsa	DNA	25	4134	119	23	4019	4019	FFT-NS-i
74	MDP0000194397.mafft.fsa	DNA	25	2558	354	118	2241	2241	L-INS-i
75	MDP0000194587.mafft.fsa	DNA	25	1473	57	12	1408	1408	L-INS-i
76	MDP0000195048.mafft.fsa	DNA	25	2742	66	22	2683	2683	L-INS-i
77	MDP0000196256.mafft.fsa	DNA	25	1797	120	40	1674	1674	L-INS-i
78	MDP0000197366.mafft.fsa	DNA	25	3411	280	103	3176	3176	FFT-NS-i
79	MDP0000198402.mafft.fsa	DNA	25	2106	164	50	1951	1951	L-INS-i
80	MDP0000199343.mafft.fsa	DNA	25	2955	341	127	2642	2642	L-INS-i
81	MDP0000199345.mafft.fsa	DNA	24	945	173	40	825	825	L-INS-i
82	MDP0000199671.mafft.fsa	DNA	25	1659	90	31	1576	1576	L-INS-i
83	MDP0000202024.mafft.fsa	DNA	25	1005	133	34	900	900	L-INS-i
84	MDP0000202750.mafft.fsa	DNA	25	2676	301	66	2404	2404	L-INS-i
85	MDP0000202929.mafft.fsa	DNA	25	1866	158	46	1735	1735	L-INS-i
86	MDP0000203534.mafft.fsa	DNA	25	1977	164	43	1852	1852	L-INS-i
87	MDP0000204069.mafft.fsa	DNA	25	3057	330	75	2785	2785	L-INS-i
88	MDP0000209432.mafft.fsa	DNA	24	1820	198	121	1556	1556	L-INS-i
89	MDP0000212123.mafft.fsa	DNA	25	4486	951	243	3733	3733	FFT-NS-i
90	MDP0000215747.mafft.fsa	DNA	25	2058	122	49	1923	1923	L-INS-i
91	MDP0000216084.mafft.fsa	DNA	25	2458	129	35	2326	2326	L-INS-i
92	MDP0000218627.mafft.fsa	DNA	25	1715	267	101	1472	1472	L-INS-i
93	MDP0000218998.mafft.fsa	DNA	25	2022	222	55	1894	1894	L-INS-i
94	MDP0000219160.mafft.fsa	DNA	25	1452	77	22	1375	1375	L-INS-i
95	MDP0000220167.mafft.fsa	DNA	25	2554	212	81	2338	2338	L-INS-i
96	MDP0000222900.mafft.fsa	DNA	25	2187	301	111	1934	1933	L-INS-i
97	MDP0000225515.mafft.fsa	DNA	25	2115	160	69	1956	1956	L-INS-i
98	MDP0000226181.mafft.fsa	DNA	25	1545	127	20	1437	1437	L-INS-i
99	MDP0000226339.mafft.fsa	DNA	25	1248	84	21	1161	1161	L-INS-i
100	MDP0000226817.mafft.fsa	DNA	25	1749	137	29	1646	1646	L-INS-i
101	MDP0000227381.mafft.fsa	DNA	25	2677	220	111	2416	2416	L-INS-i
102	MDP0000229852.mafft.fsa	DNA	25	1275	79	16	1199	1199	L-INS-i
103	MDP0000230423.mafft.fsa	DNA	25	1218	81	18	1145	1145	L-INS-i
104	MDP0000230463.mafft.fsa	DNA	25	6021	617	179	5519	5519	FFT-NS-i
105	MDP0000230908.mafft.fsa	DNA	25	1905	261	128	1694	1694	L-INS-i
106	MDP0000231153.mafft.fsa	DNA	25	2472	303	78	2262	2262	L-INS-i
107	MDP0000231565.mafft.fsa	DNA	25	2100	107	41	1924	1924	L-INS-i
108	MDP0000232344.mafft.fsa	DNA	25	3480	426	206	2985	2985	FFT-NS-i
109	MDP0000232990.mafft.fsa	DNA	25	2559	146	16	2463	2463	L-INS-i
110	MDP0000233667.mafft.fsa	DNA	25	2001	266	121	1787	1787	L-INS-i
111	MDP0000236078.mafft.fsa	DNA	25	1476	117	28	1369	1369	L-INS-i
112	MDP0000236635.mafft.fsa	DNA	25	2274	517	183	1760	1760	L-INS-i
113	MDP0000237525.mafft.fsa	DNA	7	528	65	6	484	484	L-INS-i
114	MDP0000237536.mafft.fsa	DNA	25	2557	257	76	2320	2320	L-INS-i
115	MDP0000241389.mafft.fsa	DNA	25	6877	416	118	6346	6346	FFT-NS-i
116	MDP0000241703.mafft.fsa	DNA	25	603	34	4	584	584	L-INS-i
117	MDP0000241814.mafft.fsa	DNA	25	2586	193	31	2389	2389	L-INS-i
118	MDP0000242829.mafft.fsa	DNA	25	1638	190	44	1508	1508	L-INS-i
119	MDP0000243062.mafft.fsa	DNA	25	1740	271	81	1492	1492	L-INS-i
120	MDP0000243219.mafft.fsa	DNA	25	1182	58	19	1116	1116	L-INS-i
121	MDP0000243380.mafft.fsa	DNA	25	5600	479	171	4985	4985	FFT-NS-i
122	MDP0000244379.mafft.fsa	DNA	25	1056	57	22	992	992	L-INS-i
123	MDP0000244711.mafft.fsa	DNA	25	2256	228	120	2060	2060	L-INS-i
124	MDP0000244990.mafft.fsa	DNA	25	2457	56	19	2405	2405	L-INS-i
125	MDP0000245017.mafft.fsa	DNA	25	925	165	43	806	806	L-INS-i
126	MDP0000245441.mafft.fsa	DNA	25	1335	77	22	1263	1263	L-INS-i
127	MDP0000247533.mafft.fsa	DNA	25	1212	98	29	1090	1090	L-INS-i
128	MDP0000247838.mafft.fsa	DNA	25	2162	363	132	1754	1754	L-INS-i
129	MDP0000250583.mafft.fsa	DNA	25	1569	64	23	1492	1492	L-INS-i
130	MDP0000250602.mafft.fsa	DNA	25	2636	286	131	2357	2357	L-INS-i
131	MDP0000254432.mafft.fsa	DNA	22	2272	213	49	2074	2074	L-INS-i
132	MDP0000260603.mafft.fsa	DNA	25	1836	216	80	1674	1674	L-INS-i
133	MDP0000261874.mafft.fsa	DNA	25	2311	321	135	1972	1972	L-INS-i
134	MDP0000262498.mafft.fsa	DNA	25	2086	399	84	1772	1772	L-INS-i
135	MDP0000263279.mafft.fsa	DNA	25	2809	414	103	2445	2445	L-INS-i
136	MDP0000267125.mafft.fsa	DNA	24	816	227	79	620	620	L-INS-i
137	MDP0000267931.mafft.fsa	DNA	25	1584	148	86	1431	1431	L-INS-i
138	MDP0000268035.mafft.fsa	DNA	25	3709	318	105	3428	3428	FFT-NS-i
139	MDP0000268869.mafft.fsa	DNA	25	2415	179	67	2210	2210	L-INS-i
140	MDP0000268951.mafft.fsa	DNA	25	1749	186	90	1584	1584	L-INS-i
141	MDP0000270027.mafft.fsa	DNA	25	925	232	59	750	750	L-INS-i
142	MDP0000270582.mafft.fsa	DNA	25	2049	86	28	1950	1950	L-INS-i
143	MDP0000273496.mafft.fsa	DNA	25	1851	94	33	1765	1765	L-INS-i
144	MDP0000275757.mafft.fsa	DNA	25	2055	138	11	1848	1848	L-INS-i
145	MDP0000276358.mafft.fsa	DNA	25	949	161	25	846	846	L-INS-i
146	MDP0000281059.mafft.fsa	DNA	24	1368	117	74	1255	1255	L-INS-i
147	MDP0000284883.mafft.fsa	DNA	25	3518	291	65	3312	3312	FFT-NS-i
148	MDP0000286087.mafft.fsa	DNA	25	1111	143	73	971	971	L-INS-i
149	MDP0000286528.mafft.fsa	DNA	25	3801	171	81	3572	3572	FFT-NS-i
150	MDP0000288685.mafft.fsa	DNA	25	2189	92	25	2032	2032	L-INS-i
151	MDP0000288971.mafft.fsa	DNA	23	857	133	19	769	769	L-INS-i
152	MDP0000289110.mafft.fsa	DNA	25	2088	221	127	1802	1802	L-INS-i
153	MDP0000290263.mafft.fsa	DNA	25	2898	492	290	2458	2458	L-INS-i
154	MDP0000292167.mafft.fsa	DNA	25	1245	132	19	1131	1131	L-INS-i
155	MDP0000292963.mafft.fsa	DNA	15	720	127	21	640	640	L-INS-i
156	MDP0000293828.mafft.fsa	DNA	25	2043	178	40	1817	1817	L-INS-i
157	MDP0000293910.mafft.fsa	DNA	25	1605	85	31	1516	1516	L-INS-i
158	MDP0000293911.mafft.fsa	DNA	25	2063	324	91	1787	1787	L-INS-i
159	MDP0000294429.mafft.fsa	DNA	25	1971	229	51	1809	1809	L-INS-i
160	MDP0000294660.mafft.fsa	DNA	25	5491	569	116	5051	5051	FFT-NS-i
161	MDP0000295660.mafft.fsa	DNA	25	3778	402	250	3380	3380	FFT-NS-i
162	MDP0000296258.mafft.fsa	DNA	25	1062	71	22	993	993	L-INS-i
163	MDP0000296747.mafft.fsa	DNA	25	2912	294	55	2559	2559	L-INS-i
164	MDP0000297057.mafft.fsa	DNA	25	2870	441	157	2516	2516	L-INS-i
165	MDP0000297450.mafft.fsa	DNA	25	2775	269	158	2469	2469	L-INS-i
166	MDP0000297920.mafft.fsa	DNA	25	2583	118	40	2421	2421	L-INS-i
167	MDP0000298577.mafft.fsa	DNA	25	2217	190	86	2002	2002	L-INS-i
168	MDP0000299324.mafft.fsa	DNA	25	1488	248	75	1307	1307	L-INS-i
169	MDP0000299819.mafft.fsa	DNA	25	1395	365	142	1078	1078	L-INS-i
170	MDP0000300259.mafft.fsa	DNA	25	1416	188	66	1234	1234	L-INS-i
171	MDP0000302212.mafft.fsa	DNA	25	14427	310	208	13697	13697	FFT-NS-2
172	MDP0000302690.mafft.fsa	DNA	25	1500	153	34	1374	1374	L-INS-i
173	MDP0000303509.mafft.fsa	DNA	25	2022	311	159	1737	1737	L-INS-i
174	MDP0000303573.mafft.fsa	DNA	25	2151	100	33	2053	2053	L-INS-i
175	MDP0000303818.mafft.fsa	DNA	25	4573	812	339	3738	3738	FFT-NS-i
176	MDP0000304061.mafft.fsa	DNA	25	3972	848	207	3231	3231	FFT-NS-i
177	MDP0000306342.mafft.fsa	DNA	25	2166	104	35	2045	2045	L-INS-i
178	MDP0000309721.mafft.fsa	DNA	25	1795	244	114	1533	1533	L-INS-i
179	MDP0000309940.mafft.fsa	DNA	25	3307	180	74	3002	3002	FFT-NS-i
180	MDP0000311287.mafft.fsa	DNA	25	2385	103	31	2290	2290	L-INS-i
181	MDP0000311570.mafft.fsa	DNA	25	3255	458	160	2813	2813	FFT-NS-i
182	MDP0000313521.mafft.fsa	DNA	25	2595	166	38	2406	2406	L-INS-i
183	MDP0000314016.mafft.fsa	DNA	25	591	61	39	518	518	L-INS-i
184	MDP0000315843.mafft.fsa	DNA	25	1455	93	41	1322	1322	L-INS-i
185	MDP0000316281.mafft.fsa	DNA	24	1461	172	125	1279	1279	L-INS-i
186	MDP0000318891.mafft.fsa	DNA	25	1616	235	165	1344	1344	L-INS-i
187	MDP0000319015.mafft.fsa	DNA	25	2836	165	46	2618	2618	L-INS-i
188	MDP0000320337.mafft.fsa	DNA	25	2325	425	166	2015	2015	L-INS-i
189	MDP0000320465.mafft.fsa	DNA	25	2739	148	69	2525	2525	L-INS-i
190	MDP0000320480.mafft.fsa	DNA	25	1095	115	24	1011	1011	L-INS-i
191	MDP0000321007.mafft.fsa	DNA	25	1878	212	50	1696	1696	L-INS-i
192	MDP0000322282.mafft.fsa	DNA	25	2980	339	136	2733	2733	L-INS-i
193	MDP0000340590.mafft.fsa	DNA	25	769	95	55	680	680	L-INS-i
194	MDP0000362000.mafft.fsa	DNA	25	1650	408	144	1334	1334	L-INS-i
195	MDP0000368315.mafft.fsa	DNA	24	752	155	58	630	630	L-INS-i
196	MDP0000388292.mafft.fsa	DNA	25	1566	157	74	1424	1424	L-INS-i
197	MDP0000399562.mafft.fsa	DNA	25	3450	178	79	3269	3269	FFT-NS-i
198	MDP0000407802.mafft.fsa	DNA	25	1950	88	29	1854	1854	L-INS-i
199	MDP0000422544.mafft.fsa	DNA	25	2562	323	166	2303	2303	L-INS-i
200	MDP0000438046.mafft.fsa	DNA	25	1614	151	44	1479	1479	L-INS-i
201	MDP0000444205.mafft.fsa	DNA	25	1173	101	78	1059	1059	L-INS-i
202	MDP0000457380.mafft.fsa	DNA	25	2226	94	27	2123	2123	L-INS-i
203	MDP0000465075.mafft.fsa	DNA	25	1761	88	30	1674	1674	L-INS-i
204	MDP0000495127.mafft.fsa	DNA	24	618	109	20	537	537	L-INS-i
205	MDP0000498356.mafft.fsa	DNA	25	1423	199	92	1272	1272	L-INS-i
206	MDP0000498540.mafft.fsa	DNA	25	1482	153	72	1363	1363	L-INS-i
207	MDP0000507097.mafft.fsa	DNA	25	1902	185	112	1652	1652	L-INS-i
208	MDP0000515855.mafft.fsa	DNA	25	1089	130	67	969	969	L-INS-i
209	MDP0000542871.mafft.fsa	DNA	25	1599	155	20	1441	1441	L-INS-i
210	MDP0000552558.mafft.fsa	DNA	25	2183	399	206	1775	1775	L-INS-i
211	MDP0000559909.mafft.fsa	DNA	25	1233	202	37	1024	1024	L-INS-i
212	MDP0000573835.mafft.fsa	DNA	25	1917	100	38	1793	1793	L-INS-i
213	MDP0000581832.mafft.fsa	DNA	25	1437	252	134	1189	1189	L-INS-i
214	MDP0000622335.mafft.fsa	DNA	12	1158	80	71	1058	1058	L-INS-i
215	MDP0000641885.mafft.fsa	DNA	25	1623	91	28	1519	1519	L-INS-i
216	MDP0000647348.mafft.fsa	DNA	25	1485	63	27	1408	1408	L-INS-i
217	MDP0000648669.mafft.fsa	DNA	25	2340	158	39	2113	2113	L-INS-i
218	MDP0000653877.mafft.fsa	DNA	25	1485	129	46	1360	1360	L-INS-i
219	MDP0000656101.mafft.fsa	DNA	25	1632	51	16	1587	1587	L-INS-i
220	MDP0000669032.mafft.fsa	DNA	25	2609	304	81	2298	2298	L-INS-i
221	MDP0000677476.mafft.fsa	DNA	25	3168	311	159	2899	2899	FFT-NS-i
222	MDP0000683891.mafft.fsa	DNA	25	1758	155	44	1599	1599	L-INS-i
223	MDP0000686778.mafft.fsa	DNA	25	1785	130	37	1677	1677	L-INS-i
224	MDP0000688642.mafft.fsa	DNA	25	2539	363	113	2180	2180	L-INS-i
225	MDP0000695737.mafft.fsa	DNA	25	1782	235	134	1524	1524	L-INS-i
226	MDP0000722117.mafft.fsa	DNA	25	1782	83	14	1675	1675	L-INS-i
227	MDP0000722905.mafft.fsa	DNA	25	2301	87	30	2210	2210	L-INS-i
228	MDP0000732602.mafft.fsa	DNA	25	1056	52	21	1009	1009	L-INS-i
229	MDP0000759530.mafft.fsa	DNA	25	3015	382	229	2637	2637	L-INS-i
230	MDP0000762447.mafft.fsa	DNA	25	1284	96	37	1204	1204	L-INS-i
231	MDP0000763255.mafft.fsa	DNA	25	502	158	60	339	339	L-INS-i
232	MDP0000764137.mafft.fsa	DNA	25	3167	97	35	3042	3042	FFT-NS-i
233	MDP0000776779.mafft.fsa	DNA	25	2745	102	29	2627	2627	L-INS-i
234	MDP0000782541.mafft.fsa	DNA	25	636	34	7	611	611	L-INS-i
235	MDP0000792375.mafft.fsa	DNA	25	740	154	60	477	477	L-INS-i
236	MDP0000795091.mafft.fsa	DNA	25	1674	134	44	1537	1537	L-INS-i
237	MDP0000799658.mafft.fsa	DNA	25	1386	174	39	1247	1247	L-INS-i
238	MDP0000819523.mafft.fsa	DNA	25	1328	238	100	1099	1099	L-INS-i
239	MDP0000825399.mafft.fsa	DNA	25	2568	195	42	2345	2345	L-INS-i
240	MDP0000832632.mafft.fsa	DNA	25	1293	167	57	1159	1159	L-INS-i
241	MDP0000834828.mafft.fsa	DNA	25	1720	186	53	1493	1493	L-INS-i
242	MDP0000835812.mafft.fsa	DNA	25	1222	90	14	1148	1148	L-INS-i
243	MDP0000842314.mafft.fsa	DNA	25	1101	56	13	1056	1056	L-INS-i
244	MDP0000846265.mafft.fsa	DNA	25	1626	270	106	1413	1413	L-INS-i
245	MDP0000860563.mafft.fsa	DNA	25	2404	430	219	1986	1986	L-INS-i
246	MDP0000864705.mafft.fsa	DNA	25	1839	177	114	1620	1620	L-INS-i
247	MDP0000880187.mafft.fsa	DNA	25	1826	233	62	1593	1593	L-INS-i
248	MDP0000881654.mafft.fsa	DNA	25	1417	221	60	1220	1220	L-INS-i
249	MDP0000881951.mafft.fsa	DNA	25	2277	261	60	2081	2081	L-INS-i
250	MDP0000888429.mafft.fsa	DNA	25	3500	392	210	3110	3110	FFT-NS-i
251	MDP0000897836.mafft.fsa	DNA	25	1146	127	34	947	947	L-INS-i
252	MDP0000898700.mafft.fsa	DNA	25	2058	168	44	1868	1868	L-INS-i
253	MDP0000900186.mafft.fsa	DNA	25	2124	99	29	2025	2025	L-INS-i
254	MDP0000918616.mafft.fsa	DNA	25	3061	183	74	2862	2862	FFT-NS-i
255	MDP0000928674.mafft.fsa	DNA	25	1506	44	6	1473	1473	L-INS-i
256	MDP0000929061.mafft.fsa	DNA	25	1633	152	64	1484	1484	L-INS-i
257	MDP0000950533.mafft.fsa	DNA	25	3801	105	51	3651	3651	FFT-NS-i
Column meanings:
Unique: Number of unique site patterns
Infor: Number of parsimony-informative sites
Invar: Number of invariant sites
Const: Number of constant sites (can be subset of invariant sites)
ModelFinder
----------------
Best-fit model according to BIC: HKY+F+I:MDP0000000999.mafft.fsa,HKY+F:MDP0000006479.mafft.fsa,HKY+F+I:MDP0000029382.mafft.fsa,F81+F+I:MDP0000037814.mafft.fsa,HKY+F+I:MDP0000088036.mafft.fsa,HKY+F+R2:MDP0000119480.mafft.fsa,TPM2u+F+R2:MDP0000119811.mafft.fsa,TN+F+R2:MDP0000120381.mafft.fsa,HKY+F+G4:MDP0000120498.mafft.fsa,HKY+F+G4:MDP0000121410.mafft.fsa,K3Pu+F+I:MDP0000122371.mafft.fsa,TN+F+I:MD…
List of best-fit models per partition:
ID	Model	LogL	AIC		w-AIC	AICc		w-AICc	BIC		w-BIC
0	TVM+F+R2	-207355	414821	+	0.636	414821	+	0.636	415371	+	0.997
1	HKY+F+I	-2323.05	4750.11	+	7.47e-317	4754.25	+	4.73e-317	5022.17	+	4.05e-320
2	HKY+F	-2204.76	4511.53	+	7.47e-317	4516.14	+	4.73e-317	4771.25	+	4.05e-320
3	HKY+F+I	-3254.74	6613.47	+	7.47e-317	6617.78	+	4.73e-317	6883.62	+	4.05e-320
4	F81+F+I	-3295.53	6693.06	+	7.47e-317	6696.95	+	4.73e-317	6961.1	+	4.05e-320
5	HKY+F+I	-3907.87	7919.73	+	7.47e-317	7922.33	+	4.73e-317	8215.41	+	4.05e-320
6	HKY+F+R2	-7470.06	15046.1	+	7.47e-317	15047.6	+	4.73e-317	15377.7	+	4.05e-320
7	TPM2u+F+R2	-4569.47	9246.94	+	7.47e-317	9250.62	+	4.73e-317	9539.69	+	4.05e-320
8	TN+F+R2	-7212.19	14532.4	+	7.47e-317	14534.1	+	4.73e-317	14864	+	4.05e-320
9	HKY+F+G4	-3256.71	6617.43	+	7.47e-317	6620.85	+	4.73e-317	6899.05	+	4.05e-320
10	HKY+F+G4	-5283.24	10670.5	+	7.47e-317	10673.7	+	4.73e-317	10956	+	4.05e-320
11	K3Pu+F+I	-3502.53	7111.06	+	7.47e-317	7114.01	+	4.73e-317	7407.69	+	4.05e-320
12	TN+F+I	-4393.07	8892.14	+	7.47e-317	8895.46	+	4.73e-317	9182.78	+	4.05e-320
13	HKY+F+G4	-3331.19	6766.38	+	7.47e-317	6770.12	+	4.73e-317	7043.59	+	4.05e-320
14	TPM2u+F+R2	-4600.42	9308.83	+	7.47e-317	9312.06	+	4.73e-317	9608.31	+	4.05e-320
15	HKY+F+R2	-2546.27	5178.54	+	7.47e-317	5182.19	+	4.73e-317	5392.92	+	4.05e-320
16	K2P+R2	-6965.09	14030.2	+	7.47e-317	14031.6	+	4.73e-317	14341.5	+	4.05e-320
17	TPM3+F+I	-4154.35	8414.71	+	7.47e-317	8417.32	+	4.73e-317	8717.73	+	4.05e-320
18	HKY+F+R3	-18365	36840	+	7.47e-317	36841	+	4.73e-317	37210.2	+	4.05e-320
19	TVMe+R2	-5141.97	10389.9	+	7.47e-317	10393.4	+	4.73e-317	10678.6	+	4.05e-320
20	TPM2u+F+G4	-3183.37	6472.75	+	7.47e-317	6478.14	+	4.73e-317	6738.67	+	4.05e-320
21	HKY+F+R2	-9314.93	18735.9	+	7.47e-317	18737.2	+	4.73e-317	19074.1	+	4.05e-320
22	K2P+R2	-6405.6	12911.2	+	7.47e-317	12912.9	+	4.73e-317	13212.5	+	4.05e-320
23	K2P+R2	-3841.63	7783.26	+	7.47e-317	7786.92	+	4.73e-317	8046.98	+	4.05e-320
24	HKY+F+R2	-5827.02	11760	+	7.47e-317	11763.2	+	4.73e-317	12053.6	+	4.05e-320
25	K2P+I	-2046.14	4190.29	+	7.47e-317	4194.73	+	4.73e-317	4437.7	+	4.05e-320
26	HKY+F+R2	-5760.33	11626.7	+	7.47e-317	11629.2	+	4.73e-317	11931.3	+	4.05e-320
27	HKY+F+R3	-4977.14	10064.3	+	7.47e-317	10068.2	+	4.73e-317	10361.4	+	4.05e-320
28	K2P+R2	-3841.86	7783.71	+	7.47e-317	7787.13	+	4.73e-317	8050.75	+	4.05e-320
29	HKY+F+R2	-7010.73	14127.5	+	7.47e-317	14129.3	+	4.73e-317	14449	+	4.05e-320
30	HKY+F+R2	-4245.42	8596.85	+	7.47e-317	8600.09	+	4.73e-317	8888.73	+	4.05e-320
31	TN+F+R2	-8496.23	17100.5	+	7.47e-317	17102.4	+	4.73e-317	17425.5	+	4.05e-320
32	K2P+I	-1700.01	3498.01	+	7.47e-317	3503.28	+	4.73e-317	3737.55	+	4.05e-320
33	K2P+I	-2613.42	5324.83	+	7.47e-317	5328.13	+	4.73e-317	5586.34	+	4.05e-320
34	K2P+R2	-5928.5	11957	+	7.47e-317	11959.6	+	4.73e-317	12237	+	4.05e-320
35	HKY+F+R2	-3999.38	8104.77	+	7.47e-317	8107.9	+	4.73e-317	8398.31	+	4.05e-320
36	HKY+F+I	-2867.19	5838.38	+	7.47e-317	5841.85	+	4.73e-317	6119.33	+	4.05e-320
37	HKY+F+R2	-6362.25	12830.5	+	7.47e-317	12832.5	+	4.73e-317	13147.5	+	4.05e-320
38	TPM2u+F+R2	-8078.34	16264.7	+	7.47e-317	16266.5	+	4.73e-317	16593.5	+	4.05e-320
39	K2P+I	-3248.02	6594.05	+	7.47e-317	6597.32	+	4.73e-317	6855.94	+	4.05e-320
40	TN+F+G4	-2630.18	5366.35	+	7.47e-317	5371.21	+	4.73e-317	5637.57	+	4.05e-320
41	F81+F+G4	-1564.46	3230.92	+	7.47e-317	3242.47	+	4.73e-317	3446.97	+	4.05e-320
42	HKY+F+R2	-5588.45	11282.9	+	7.47e-317	11285	+	4.73e-317	11596.4	+	4.05e-320
43	TN+F+I	-1899.27	3904.54	+	7.47e-317	3909.71	+	4.73e-317	4172.56	+	4.05e-320
44	HKY+F+R2	-4405.62	8917.25	+	7.47e-317	8920.09	+	4.73e-317	9215.84	+	4.05e-320
45	HKY+F+I	-6430.29	12964.6	+	7.47e-317	12966.9	+	4.73e-317	13265.3	+	4.05e-320
46	TIM2+F+R2	-4415.83	8941.66	+	7.47e-317	8947	+	4.73e-317	9222.02	+	4.05e-320
47	K2P+I	-1263.67	2625.34	+	7.47e-317	2632.89	+	4.73e-317	2848.28	+	4.05e-320
48	HKY+F+R2	-3666.7	7439.41	+	7.47e-317	7442.91	+	4.73e-317	7727.3	+	4.05e-320
49	TIM2e+R2	-7476.94	15057.9	+	7.47e-317	15059.5	+	4.73e-317	15376.9	+	4.05e-320
50	TIM3+F+R2	-12431.3	24972.7	+	7.47e-317	24973.9	+	4.73e-317	25332.7	+	4.05e-320
51	HKY+F+I	-3944.05	7992.11	+	7.47e-317	7994.65	+	4.73e-317	8288.85	+	4.05e-320
52	HKY+F+I+G4	-7949.01	16004	+	7.47e-317	16006	+	4.73e-317	16320.4	+	4.05e-320
53	HKY+F+I	-3248.68	6601.37	+	7.47e-317	6605.87	+	4.73e-317	6869.37	+	4.05e-320
54	TPM3u+F+R2	-4844.48	9796.96	+	7.47e-317	9800.51	+	4.73e-317	10091.5	+	4.05e-320
55	HKY+F+R2	-3957.92	8021.83	+	7.47e-317	8026.06	+	4.73e-317	8300.08	+	4.05e-320
56	K2P+G4	-5148.86	10395.7	+	7.47e-317	10398.2	+	4.73e-317	10671.7	+	4.05e-320
57	HKY+F+R2	-5373.6	10853.2	+	7.47e-317	10855.6	+	4.73e-317	11160.3	+	4.05e-320
58	TN+F+I	-4062.45	8230.89	+	7.47e-317	8233.46	+	4.73e-317	8534.76	+	4.05e-320
59	HKY+F+G4	-3577.75	7259.5	+	7.47e-317	7265.62	+	4.73e-317	7512.26	+	4.05e-320
60	HKY+F+G4	-2166.51	4437.01	+	7.47e-317	4442.82	+	4.73e-317	4692.32	+	4.05e-320
61	HKY+F+I	-2673.99	5451.98	+	7.47e-317	5456.52	+	4.73e-317	5719.45	+	4.05e-320
62	TN+F+I	-2365.36	4836.71	+	7.47e-317	4841.26	+	4.73e-317	5111.3	+	4.05e-320
63	HKY+F+I	-3228.66	6561.32	+	7.47e-317	6564.55	+	4.73e-317	6845.95	+	4.05e-320
64	K2P+I	-3758.76	7615.51	+	7.47e-317	7618.14	+	4.73e-317	7887.85	+	4.05e-320
65	HKY+F+I	-4039.2	8182.4	+	7.47e-317	8185.41	+	4.73e-317	8470.63	+	4.05e-320
66	HKY+F+R2	-6458.02	13022	+	7.47e-317	13024.4	+	4.73e-317	13330.6	+	4.05e-320
67	TIM3e+I	-3873.1	7848.21	+	7.47e-317	7850.96	+	4.73e-317	8133.34	+	4.05e-320
68	HKY+F+I	-4550.67	9205.33	+	7.47e-317	9208.43	+	4.73e-317	9491.99	+	4.05e-320
69	HKY+F+R2	-7867.65	15841.3	+	7.47e-317	15842.9	+	4.73e-317	16170.3	+	4.05e-320
70	K2P+R2	-4771.01	9642.02	+	7.47e-317	9645.15	+	4.73e-317	9913.41	+	4.05e-320
71	HKY+F+R2	-4978.88	10063.8	+	7.47e-317	10066	+	4.73e-317	10375.7	+	4.05e-320
72	K2P+R2	-3468.29	7036.58	+	7.47e-317	7040.94	+	4.73e-317	7291.95	+	4.05e-320
73	HKY+F+G4	-6606.23	13316.4	+	7.47e-317	13317.8	+	4.73e-317	13645.5	+	4.05e-320
74	HKY+F+R2	-6582.62	13271.2	+	7.47e-317	13273.5	+	4.73e-317	13581.1	+	4.05e-320
75	HKY+F+I	-2556.63	5217.27	+	7.47e-317	5221.15	+	4.73e-317	5492.61	+	4.05e-320
76	K2P+I	-4408.37	8914.73	+	7.47e-317	8916.55	+	4.73e-317	9204.64	+	4.05e-320
77	HKY+F+G4	-3442.53	6989.06	+	7.47e-317	6992.23	+	4.73e-317	7274.75	+	4.05e-320
78	TN+F+R2	-6904.59	13917.2	+	7.47e-317	13919	+	4.73e-317	14248.5	+	4.05e-320
79	HKY+F+I	-4219.62	8543.24	+	7.47e-317	8545.93	+	4.73e-317	8837.18	+	4.05e-320
80	HKY+F+R2	-7056.96	14219.9	+	7.47e-317	14221.9	+	4.73e-317	14537.5	+	4.05e-320
81	K2P+G4	-2162.92	4419.83	+	7.47e-317	4424.86	+	4.73e-317	4647.84	+	4.05e-320
82	K2P+R2	-3122.88	6345.75	+	7.47e-317	6348.92	+	4.73e-317	6616.45	+	4.05e-320
83	F81+F+G4	-2211.5	4525	+	7.47e-317	4530.56	+	4.73e-317	4775.55	+	4.05e-320
84	TN+F+R2	-6157.85	12423.7	+	7.47e-317	12426	+	4.73e-317	12741.9	+	4.05e-320
85	HKY+F+I	-3810.99	7725.99	+	7.47e-317	7729.03	+	4.73e-317	8013.63	+	4.05e-320
86	K2P+R2	-4115.57	8331.14	+	7.47e-317	8333.78	+	4.73e-317	8610.6	+	4.05e-320
87	HKY+F+R2	-6601.84	13309.7	+	7.47e-317	13311.6	+	4.73e-317	13629	+	4.05e-320
88	K2P+R2	-4893.87	9883.74	+	7.47e-317	9886.39	+	4.73e-317	10148.1	+	4.05e-320
89	HKY+F+R2	-12992.7	26091.4	+	7.47e-317	26092.7	+	4.73e-317	26431.1	+	4.05e-320
90	HKY+F+R2	-4058.47	8222.93	+	7.47e-317	8225.79	+	4.73e-317	8521.3	+	4.05e-320
91	HKY+F+I	-4644.13	9392.25	+	7.47e-317	9394.54	+	4.73e-317	9694.22	+	4.05e-320
92	HKY+F+I	-4509.16	9122.32	+	7.47e-317	9125.63	+	4.73e-317	9405.57	+	4.05e-320
93	K3Pu+F+I	-3982.69	8071.39	+	7.47e-317	8074.3	+	4.73e-317	8368.82	+	4.05e-320
94	K2P+I	-2682.54	5463.08	+	7.47e-317	5466.57	+	4.73e-317	5721.83	+	4.05e-320
95	HKY+F+R2	-5605.64	11317.3	+	7.47e-317	11319.6	+	4.73e-317	11627.1	+	4.05e-320
96	HKY+F+R2	-5464.1	11034.2	+	7.47e-317	11036.9	+	4.73e-317	11335.8	+	4.05e-320
97	HKY+F+R2	-4440.64	8987.29	+	7.47e-317	8990.06	+	4.73e-317	9287.1	+	4.05e-320
98	K2P+I	-2978.91	6055.81	+	7.47e-317	6059.09	+	4.73e-317	6317.61	+	4.05e-320
99	K2P+G4	-2434.25	4966.51	+	7.47e-317	4970.6	+	4.73e-317	5217.84	+	4.05e-320
100	K2P+I	-3306.7	6711.41	+	7.47e-317	6714.29	+	4.73e-317	6979.28	+	4.05e-320
101	TN+F+R2	-6196.79	12501.6	+	7.47e-317	12503.8	+	4.73e-317	12819.8	+	4.05e-320
102	K2P+G4	-2389.95	4877.9	+	7.47e-317	4881.9	+	4.73e-317	5130.28	+	4.05e-320
103	HKY+F+I	-2265.3	4634.59	+	7.47e-317	4639.32	+	4.73e-317	4900.05	+	4.05e-320
104	HKY+F+R2	-13357	26820	+	7.47e-317	26821	+	4.73e-317	27175.3	+	4.05e-320
105	HKY+F+I	-4501.83	9107.66	+	7.47e-317	9110.64	+	4.73e-317	9396.38	+	4.05e-320
106	K2P+R2	-5230.03	10560.1	+	7.47e-317	10562.2	+	4.73e-317	10850.7	+	4.05e-320
107	HKY+F+G4	-4160.63	8425.26	+	7.47e-317	8427.95	+	4.73e-317	8719.04	+	4.05e-320
108	TIM3+F+R2	-9179.27	18468.5	+	7.47e-317	18470.3	+	4.73e-317	18807.1	+	4.05e-320
109	HKY+F+I	-4360.34	8824.68	+	7.47e-317	8826.88	+	4.73e-317	9128.75	+	4.05e-320
110	HKY+F+R2	-4795.07	9696.14	+	7.47e-317	9699.08	+	4.73e-317	9993.01	+	4.05e-320
111	K3Pu+F+R2	-2948.28	6004.56	+	7.47e-317	6008.74	+	4.73e-317	6290.6	+	4.05e-320
112	K2P+R2	-7635.9	15371.8	+	7.47e-317	15374.1	+	4.73e-317	15658.3	+	4.05e-320
113	HKY+F	-944.309	1918.62	+	7.47e-317	1919.56	+	4.73e-317	1982.65	+	4.05e-320
114	HKY+F+R2	-5463.66	11033.3	+	7.47e-317	11035.6	+	4.73e-317	11343.2	+	4.05e-320
115	HKY+F+R2	-13952.6	28011.2	+	7.47e-317	28012	+	4.73e-317	28373.5	+	4.05e-320
116	K2P+I	-983.596	2065.19	+	7.47e-317	2074.05	+	4.73e-317	2280.89	+	4.05e-320
117	HKY+F+G4	-5044.33	10192.7	+	7.47e-317	10194.8	+	4.73e-317	10497.3	+	4.05e-320
118	K2P+R2	-3408.95	6917.91	+	7.47e-317	6921.12	+	4.73e-317	7187.97	+	4.05e-320
119	TPM3u+F+R2	-4697.42	9502.84	+	7.47e-317	9506.36	+	4.73e-317	9797.76	+	4.05e-320
120	TPM3u+F+I	-2237.18	4580.36	+	7.47e-317	4585.43	+	4.73e-317	4849.33	+	4.05e-320
121	HKY+F+R2	-13267.5	26641	+	7.47e-317	26642	+	4.73e-317	26992.4	+	4.05e-320
122	HKY+F+I	-1975.99	4055.99	+	7.47e-317	4061.48	+	4.73e-317	4314.02	+	4.05e-320
123	TN+F+R2	-5465.08	11038.2	+	7.47e-317	11040.9	+	4.73e-317	11347.1	+	4.05e-320
124	HKY+F	-3820.9	7743.8	+	7.47e-317	7746.01	+	4.73e-317	8039.94	+	4.05e-320
125	K2P+I	-2198.11	4494.22	+	7.47e-317	4499.82	+	4.73e-317	4730.88	+	4.05e-320
126	TPM3u+F+R2	-2466.6	5041.2	+	7.47e-317	5045.84	+	4.73e-317	5321.82	+	4.05e-320
127	TNe+I	-2646.84	5393.68	+	7.47e-317	5398.07	+	4.73e-317	5648.68	+	4.05e-320
128	TN+F+R2	-6372.71	12853.4	+	7.47e-317	12856.2	+	4.73e-317	13160.1	+	4.05e-320
129	HKY+F+I	-2828.73	5761.45	+	7.47e-317	5765.09	+	4.73e-317	6040.08	+	4.05e-320
130	TN+F+R2	-6143.77	12395.5	+	7.47e-317	12397.8	+	4.73e-317	12712.9	+	4.05e-320
131	HKY+F+R2	-4768.04	9630.08	+	7.47e-317	9632.11	+	4.73e-317	9899.32	+	4.05e-320
132	HKY+F+R2	-4333.89	8773.77	+	7.47e-317	8776.99	+	4.73e-317	9066.09	+	4.05e-320
133	HKY+F+R2	-5881.4	11868.8	+	7.47e-317	11871.3	+	4.73e-317	12173.3	+	4.05e-320
134	K2P+R2	-5797.9	11695.8	+	7.47e-317	11698.3	+	4.73e-317	11978	+	4.05e-320
135	TPM2u+F+R2	-6713.59	13535.2	+	7.47e-317	13537.3	+	4.73e-317	13856	+	4.05e-320
136	HKY+F+G4	-2435.71	4971.42	+	7.47e-317	4978.09	+	4.73e-317	5206.64	+	4.05e-320
137	HKY+F+I	-3513.87	7131.73	+	7.47e-317	7135.33	+	4.73e-317	7410.85	+	4.05e-320
138	HKY+F+R2	-7927.79	15961.6	+	7.47e-317	15963.1	+	4.73e-317	16291.2	+	4.05e-320
139	K2P+R2	-5355.39	10810.8	+	7.47e-317	10812.9	+	4.73e-317	11100.3	+	4.05e-320
140	HKY+F+R2	-4397.05	8900.1	+	7.47e-317	8903.48	+	4.73e-317	9189.84	+	4.05e-320
141	TPM3u+F+G4	-2662.11	5430.22	+	7.47e-317	5436.79	+	4.73e-317	5686.2	+	4.05e-320
142	HKY+F+R2	-3750.74	7607.48	+	7.47e-317	7610.35	+	4.73e-317	7905.61	+	4.05e-320
143	HKY+F+I	-3377.16	6858.33	+	7.47e-317	6861.4	+	4.73e-317	7145.55	+	4.05e-320
144	HKY+F	-3958.58	8019.16	+	7.47e-317	8021.81	+	4.73e-317	8306.19	+	4.05e-320
145	K2P+I	-2097.67	4293.35	+	7.47e-317	4298.8	+	4.73e-317	4531.26	+	4.05e-320
146	K2P+I	-2870.53	5835.07	+	7.47e-317	5838.49	+	4.73e-317	6080.46	+	4.05e-320
147	HKY+F+I	-6611.61	13327.2	+	7.47e-317	13328.8	+	4.73e-317	13647.8	+	4.05e-320
148	TPM3u+F+R2	-2943.27	5994.54	+	7.47e-317	6000.16	+	4.73e-317	6265.24	+	4.05e-320
149	TN+F+I	-7360.43	14826.9	+	7.47e-317	14828.4	+	4.73e-317	15157.7	+	4.05e-320
150	HKY+F+G4	-4058.42	8220.83	+	7.47e-317	8223.42	+	4.73e-317	8516.78	+	4.05e-320
151	TN+F+G4	-1905	3908	+	7.47e-317	3914.07	+	4.73e-317	4140.91	+	4.05e-320
152	K2P+R2	-4934.44	9968.88	+	7.47e-317	9971.38	+	4.73e-317	10251.1	+	4.05e-320
153	TPM2u+F+R3	-8741.11	17594.2	+	7.47e-317	17596.5	+	4.73e-317	17928.6	+	4.05e-320
154	HKY+F+I	-2546.04	5196.08	+	7.47e-317	5200.7	+	4.73e-317	5462.68	+	4.05e-320
155	K2P	-1437.06	2930.11	+	7.47e-317	2932.46	+	4.73e-317	3058.33	+	4.05e-320
156	TPM2u+F+G4	-4620.25	9346.51	+	7.47e-317	9349.39	+	4.73e-317	9644.48	+	4.05e-320
157	HKY+F+I	-3050.91	6205.81	+	7.47e-317	6209.36	+	4.73e-317	6485.62	+	4.05e-320
158	HKY+F+I	-5107.99	10320	+	7.47e-317	10322.7	+	4.73e-317	10612.8	+	4.05e-320
159	HKY+F+R2	-4155.18	8416.37	+	7.47e-317	8419.35	+	4.73e-317	8712.44	+	4.05e-320
160	HKY+F+R2	-11589.1	23284.2	+	7.47e-317	23285.3	+	4.73e-317	23634.6	+	4.05e-320
161	HKY+F+R2	-9894.06	19894.1	+	7.47e-317	19895.7	+	4.73e-317	20224.7	+	4.05e-320
162	HKY+F+G4	-2029.52	4163.04	+	7.47e-317	4168.5	+	4.73e-317	4421.37	+	4.05e-320
163	HKY+F+I	-6571.73	13247.5	+	7.47e-317	13249.4	+	4.73e-317	13558.2	+	4.05e-320
164	TN+F+I+G4	-7374.15	14856.3	+	7.47e-317	14858.4	+	4.73e-317	15178.2	+	4.05e-320
165	HKY+F+R2	-6784.26	13674.5	+	7.47e-317	13676.6	+	4.73e-317	13988.7	+	4.05e-320
166	TIM2+F+R2	-4904.22	9918.45	+	7.47e-317	9920.89	+	4.73e-317	10240.6	+	4.05e-320
167	K2P+R2	-4892.5	9885	+	7.47e-317	9887.36	+	4.73e-317	10170.2	+	4.05e-320
168	HKY+F+I	-3626.13	7356.27	+	7.47e-317	7360.11	+	4.73e-317	7632.14	+	4.05e-320
169	K2P+R2	-5240.99	10582	+	7.47e-317	10585.8	+	4.73e-317	10844	+	4.05e-320
170	K2P+R2	-3712.43	7524.85	+	7.47e-317	7528.59	+	4.73e-317	7787.63	+	4.05e-320
171	HKY+F+R2	-26246	52598	+	7.47e-317	52598.4	+	4.73e-317	52999.6	+	4.05e-320
172	TN+F+R2	-3071.24	6250.49	+	7.47e-317	6254.6	+	4.73e-317	6537.4	+	4.05e-320
173	HKY+F+R2	-5498.19	11102.4	+	7.47e-317	11105.3	+	4.73e-317	11399.8	+	4.05e-320
174	TN+F+R2	-3952.57	8013.13	+	7.47e-317	8015.96	+	4.73e-317	8319.51	+	4.05e-320
175	TPM2u+F+R3	-13383.9	26879.9	+	7.47e-317	26881.3	+	4.73e-317	27239.9	+	4.05e-320
176	HKY+F+R2	-12041.3	24188.7	+	7.47e-317	24190.1	+	4.73e-317	24521.9	+	4.05e-320
177	HKY+F+I	-4134.45	8372.89	+	7.47e-317	8375.5	+	4.73e-317	8668.28	+	4.05e-320
178	K2P+G4	-4775.97	9649.93	+	7.47e-317	9652.74	+	4.73e-317	9919.08	+	4.05e-320
179	HKY+F+I	-7081.15	14266.3	+	7.47e-317	14268	+	4.73e-317	14583.7	+	4.05e-320
180	TN+F+R2	-4200.1	8508.19	+	7.47e-317	8510.74	+	4.73e-317	8820.15	+	4.05e-320
181	TN+F+R2	-8791.26	17690.5	+	7.47e-317	17692.4	+	4.73e-317	18019.3	+	4.05e-320
182	HKY+F+I	-4965.14	10034.3	+	7.47e-317	10036.4	+	4.73e-317	10339.1	+	4.05e-320
183	K2P	-1305.4	2706.8	+	7.47e-317	2715.48	+	4.73e-317	2917.13	+	4.05e-320
184	TN+F+I	-2996.38	6098.75	+	7.47e-317	6102.84	+	4.73e-317	6378.74	+	4.05e-320
185	TNe+R2	-3940.88	7979.75	+	7.47e-317	7983.22	+	4.73e-317	8238.81	+	4.05e-320
186	K3P+G4	-4658.6	9417.19	+	7.47e-317	9420.45	+	4.73e-317	9686.58	+	4.05e-320
187	HKY+F+G4	-5262.91	10629.8	+	7.47e-317	10631.8	+	4.73e-317	10939.2	+	4.05e-320
188	K3Pu+F+I+G4	-6810.45	13728.9	+	7.47e-317	13731.5	+	4.73e-317	14039.5	+	4.05e-320
189	HKY+F+R2	-5802.52	11711	+	7.47e-317	11713.2	+	4.73e-317	12024.6	+	4.05e-320
190	K2P+I	-2228.17	4554.33	+	7.47e-317	4559.02	+	4.73e-317	4799.26	+	4.05e-320
191	HKY+F+R2	-4001.16	8108.33	+	7.47e-317	8111.46	+	4.73e-317	8401.84	+	4.05e-320
192	HKY+F+R2	-6863.6	13833.2	+	7.47e-317	13835.2	+	4.73e-317	14151.2	+	4.05e-320
193	JC+G4	-1691.73	3479.47	+	7.47e-317	3486	+	4.73e-317	3702.43	+	4.05e-320
194	K2P+I+G4	-5627.15	11354.3	+	7.47e-317	11357.5	+	4.73e-317	11624.7	+	4.05e-320
195	TIM3+F+R2	-2074.9	4255.8	+	7.47e-317	4264	+	4.73e-317	4500.8	+	4.05e-320
196	K2P+I	-3548.06	7194.12	+	7.47e-317	7197.35	+	4.73e-317	7456.58	+	4.05e-320
197	K2P+R2	-6705.95	13511.9	+	7.47e-317	13513.4	+	4.73e-317	13819.2	+	4.05e-320
198	HKY+F+I	-3519.19	7142.38	+	7.47e-317	7145.28	+	4.73e-317	7432.31	+	4.05e-320
199	TN+F+I+G4	-6822.65	13753.3	+	7.47e-317	13755.7	+	4.73e-317	14069.1	+	4.05e-320
200	TN+F+I	-3370.2	6846.4	+	7.47e-317	6850.06	+	4.73e-317	7131.88	+	4.05e-320
201	K2P+R2	-2795.57	5691.15	+	7.47e-317	5695.7	+	4.73e-317	5944.52	+	4.05e-320
202	TNe+R2	-4039.3	8180.6	+	7.47e-317	8183.04	+	4.73e-317	8471.7	+	4.05e-320
203	HKY+F+I	-3296.55	6697.1	+	7.47e-317	6700.33	+	4.73e-317	6981.73	+	4.05e-320
204	K2P+I	-1447.35	2988.7	+	7.47e-317	2996.62	+	4.73e-317	3196.74	+	4.05e-320
205	K3Pu+F+R2	-3651.89	7411.78	+	7.47e-317	7416.12	+	4.73e-317	7695.85	+	4.05e-320
206	K2P+R2	-3370.53	6841.06	+	7.47e-317	6844.63	+	4.73e-317	7106.12	+	4.05e-320
207	HKY+F+R2	-4824.52	9755.03	+	7.47e-317	9758.13	+	4.73e-317	10049.2	+	4.05e-320
208	TIM+F+R2	-2749.27	5608.54	+	7.47e-317	5614.5	+	4.73e-317	5883.15	+	4.05e-320
209	F81+F+G4	-3165.98	6433.97	+	7.47e-317	6437.4	+	4.73e-317	6708.2	+	4.05e-320
210	HKY+F+R3	-7266.88	14643.8	+	7.47e-317	14646.6	+	4.73e-317	14956.6	+	4.05e-320
211	HKY+F+G4	-3121.56	6347.12	+	7.47e-317	6351.79	+	4.73e-317	6613.21	+	4.05e-320
212	HKY+F+I	-3658.61	7421.21	+	7.47e-317	7424.17	+	4.73e-317	7710.25	+	4.05e-320
213	K2P+R2	-4734.79	9569.58	+	7.47e-317	9573.26	+	4.73e-317	9833.09	+	4.05e-320
214	TNe+I	-2276.04	4600.07	+	7.47e-317	4601.13	+	4.73e-317	4721.38	+	4.05e-320
215	TN+F+R2	-3175.47	6458.93	+	7.47e-317	6462.72	+	4.73e-317	6750.1	+	4.05e-320
216	HKY+F+I	-2687.46	5478.91	+	7.47e-317	5482.76	+	4.73e-317	5754.68	+	4.05e-320
217	HKY+F+R2	-5033.9	10173.8	+	7.47e-317	10176.3	+	4.73e-317	10479	+	4.05e-320
218	HKY+F+R2	-3347.12	6800.25	+	7.47e-317	6804.25	+	4.73e-317	7081.32	+	4.05e-320
219	K2P+I	-2663.75	5425.51	+	7.47e-317	5428.61	+	4.73e-317	5689.99	+	4.05e-320
220	K3Pu+F+R2	-6493.57	13095.1	+	7.47e-317	13097.5	+	4.73e-317	13412	+	4.05e-320
221	HKY+F+I+G4	-7469.03	15044.1	+	7.47e-317	15045.9	+	4.73e-317	15365.3	+	4.05e-320
222	HKY+F+I	-3812.57	7729.15	+	7.47e-317	7732.38	+	4.73e-317	8013.69	+	4.05e-320
223	HKY+F+R2	-3433.83	6973.67	+	7.47e-317	6976.98	+	4.73e-317	7264.49	+	4.05e-320
224	HKY+F+R2	-6884	13874	+	7.47e-317	13876.3	+	4.73e-317	14183.5	+	4.05e-320
225	K2P+R2	-5170.96	10441.9	+	7.47e-317	10444.9	+	4.73e-317	10716.2	+	4.05e-320
226	HKY+F+G4	-3283.34	6670.69	+	7.47e-317	6673.88	+	4.73e-317	6955.94	+	4.05e-320
227	HKY+F+I	-4046.28	8196.56	+	7.47e-317	8199.01	+	4.73e-317	8495.1	+	4.05e-320
228	HKY+F+I	-1926.18	3956.36	+	7.47e-317	3961.85	+	4.73e-317	4214.39	+	4.05e-320
229	HKY+F+I+G4	-8569.67	17245.3	+	7.47e-317	17247.3	+	4.73e-317	17563.9	+	4.05e-320
230	HKY+F+I	-2527.95	5159.9	+	7.47e-317	5164.38	+	4.73e-317	5428.1	+	4.05e-320
231	HKY+F+R2	-1961.25	4028.49	+	7.47e-317	4041.27	+	4.73e-317	4252.08	+	4.05e-320
232	HKY+F+I	-5514.29	11132.6	+	7.47e-317	11134.3	+	4.73e-317	11447.7	+	4.05e-320
233	HKY+F+R2	-4941.11	9988.22	+	7.47e-317	9990.35	+	4.73e-317	10301.9	+	4.05e-320
234	K2P	-1064.2	2224.41	+	7.47e-317	2232.42	+	4.73e-317	2438.25	+	4.05e-320
235	HKY+F+G4	-2319.28	4742.55	+	7.47e-317	4750.58	+	4.73e-317	4982.1	+	4.05e-320
236	TN+F+R2	-3677.58	7463.15	+	7.47e-317	7466.82	+	4.73e-317	7756	+	4.05e-320
237	HKY+F+R2	-3203.62	6513.24	+	7.47e-317	6517.54	+	4.73e-317	6790.65	+	4.05e-320
238	HKY+F+R2	-4192.25	8490.5	+	7.47e-317	8494.99	+	4.73e-317	8765.64	+	4.05e-320
239	HKY+F+R2	-5341.81	10789.6	+	7.47e-317	10791.9	+	4.73e-317	11099.7	+	4.05e-320
240	K2P+R2	-3018.79	6137.57	+	7.47e-317	6141.68	+	4.73e-317	6395.81	+	4.05e-320
241	HKY+F+G4	-4033.36	8170.73	+	7.47e-317	8174.03	+	4.73e-317	8454.13	+	4.05e-320
242	HKY+F+R2	-2319.68	4745.35	+	7.47e-317	4750.25	+	4.73e-317	5016.09	+	4.05e-320
243	K2P	-1873.52	3843.04	+	7.47e-317	3847.51	+	4.73e-317	4083.23	+	4.05e-320
244	K2P+R2	-4462.07	9024.14	+	7.47e-317	9027.38	+	4.73e-317	9293.84	+	4.05e-320
245	HKY+F+G4	-7397.75	14899.5	+	7.47e-317	14901.9	+	4.73e-317	15200.3	+	4.05e-320
246	HKY+F+R2	-4698.5	9503	+	7.47e-317	9506.2	+	4.73e-317	9795.4	+	4.05e-320
247	HKY+F+R2	-4567.48	9240.95	+	7.47e-317	9244.19	+	4.73e-317	9532.98	+	4.05e-320
248	HKY+F+R2	-3479.54	7065.07	+	7.47e-317	7069.27	+	4.73e-317	7343.65	+	4.05e-320
249	TN+F+R2	-4869.02	9846.05	+	7.47e-317	9848.72	+	4.73e-317	10155.5	+	4.05e-320
250	K2P+R2	-9039.36	18178.7	+	7.47e-317	18180.2	+	4.73e-317	18486.7	+	4.05e-320
251	K2P+G4	-2945.07	5988.13	+	7.47e-317	5992.6	+	4.73e-317	6235.29	+	4.05e-320
252	TPM3u+F+R2	-4620.02	9348.05	+	7.47e-317	9351.02	+	4.73e-317	9652.04	+	4.05e-320
253	HKY+F+R2	-3837.21	7780.41	+	7.47e-317	7783.18	+	4.73e-317	8080.45	+	4.05e-320
254	HKY+F+R2	-5885.59	11877.2	+	7.47e-317	11879.1	+	4.73e-317	12196.6	+	4.05e-320
255	K2P+I	-2368.51	4835.01	+	7.47e-317	4838.38	+	4.73e-317	5095.55	+	4.05e-320
256	HKY+F+R2	-3657.08	7420.16	+	7.47e-317	7423.79	+	4.73e-317	7706.27	+	4.05e-320
257	HKY+F+R2	-6727.38	13560.8	+	7.47e-317	13562.3	+	4.73e-317	13891.6	+	4.05e-320
AIC, w-AIC : Akaike information criterion scores and weights.
AICc, w-AICc : Corrected AIC scores and weights.
BIC, w-BIC : Bayesian information criterion scores and weights.
Plus signs denote the 95% confidence sets.
Minus signs denote significant exclusion.
SUBSTITUTION PROCESS
------------------------------
Topology-unlinked partition model and separate models between partitions
ID	Model	TreeLen	Parameters
1	HKY+F+I	0.0559	HKY{7.58114}+F{0.229335,0.208348,0.245189,0.317128}+I{0.891681}
2	HKY+F	0.0674	HKY{3.83431}+F{0.184101,0.256761,0.242122,0.317016}
3	HKY+F+I	0.2995	HKY{4.12894}+F{0.271209,0.198421,0.2388,0.291569}+I{0.773637}
4	F81+F+I	0.174	F81+I{0.732478}
5	HKY+F+I	0.0917	HKY{4.37997}+F{0.307971,0.203994,0.23302,0.255014}+I{0.892399}
6	HKY+F+R2	0.1497	HKY{2.74953}+F{0.286287,0.173645,0.252829,0.28724}+R2{0.947468,0.373792,0.0525315,12.2944}
7	TPM2u+F+R2	0.411	TPM2u{1.54417,2.59671}+F{0.228568,0.197802,0.253389,0.320241}+R2{0.912237,0.276739,0.0877625,8.51785}
8	TN+F+R2	0.1177	TN{2.20289,3.77867}+F{0.295598,0.195557,0.258469,0.250376}+R2{0.961171,0.507826,0.0388291,13.1832}
9	HKY+F+G4	0.1077	HKY{2.52125}+F{0.24927,0.205278,0.222563,0.322889}+G4{0.149669}
10	HKY+F+G4	0.366	HKY{2.02806}+F{0.275679,0.211311,0.238793,0.274216}+G4{0.145362}
11	K3Pu+F+I	0.1039	K3Pu{4.73223,2.92153}+F{0.286913,0.17908,0.226404,0.307603}+I{0.869585}
12	TN+F+I	0.2904	TN{1.65487,3.76939}+F{0.296823,0.203735,0.245411,0.254031}+I{0.76687}
13	HKY+F+G4	0.1723	HKY{2.26345}+F{0.288514,0.201522,0.245753,0.26421}+G4{0.438746}
14	TPM2u+F+R2	0.3253	TPM2u{1.81318,3.68236}+F{0.206043,0.228298,0.228891,0.336767}+R2{0.928367,0.320627,0.0716326,9.80476}
15	HKY+F+R2	0.3873	HKY{3.19114}+F{0.252253,0.181005,0.303513,0.263229}+R2{0.968001,0.697321,0.031999,10.1563}
16	K2P+R2	0.311	K2P{5.04961}+FQ+R2{0.947401,0.248202,0.0525994,14.5411}
17	TPM3+F+I	0.0743	TPM3{2.80211,7.32694}+F{0.312379,0.16094,0.240672,0.286009}+I{0.830147}
18	HKY+F+R3	0.5674	HKY{2.92458}+F{0.266584,0.19775,0.223247,0.312419}+R3{0.777668,0.145044,0.190578,1.96311,0.0317545,16.1577}
19	TVMe+R2	0.3895	TVMe{0.909331,1.62558,1.38212,0.423854}+FQ+R2{0.86268,0.227882,0.13732,5.85064}
20	TPM2u+F+G4	0.4778	TPM2u{1.83653,3.05965}+F{0.270812,0.139391,0.304771,0.285026}+G4{0.791579}
21	HKY+F+R2	0.1898	HKY{3.10462}+F{0.279097,0.215582,0.21079,0.294531}+R2{0.976109,0.610694,0.0238911,16.9058}
22	K2P+R2	0.1149	K2P{3.59649}+FQ+R2{0.983797,0.497693,0.016203,31.4986}
23	K2P+R2	0.2714	K2P{1.96405}+FQ+R2{0.937346,0.359,0.0626537,10.5898}
24	HKY+F+R2	0.5544	HKY{2.14168}+F{0.328253,0.202314,0.243258,0.226176}+R2{0.862839,0.232576,0.137161,5.82764}
25	K2P+I	0.0797	K2P{4.00788}+FQ+I{0.723996}
26	HKY+F+R2	0.259	HKY{2.59121}+F{0.337704,0.173498,0.247245,0.241553}+R2{0.950053,0.434102,0.0499469,11.7641}
27	HKY+F+R3	0.3623	HKY{2.73033}+F{0.24802,0.204141,0.283117,0.264722}+R3{0.71293,0.224604,0.269225,2.16518,0.0178453,14.399}
28	K2P+R2	0.2043	K2P{2.26146}+FQ+R2{0.93123,0.295827,0.0687696,10.5354}
29	HKY+F+R2	0.1894	HKY{4.10879}+F{0.329448,0.180675,0.24402,0.245856}+R2{0.957535,0.439075,0.0424648,13.6482}
30	HKY+F+R2	0.1811	HKY{2.29599}+F{0.281304,0.207082,0.249665,0.261948}+R2{0.967292,0.474929,0.0327082,16.5281}
31	TN+F+R2	0.4406	TN{1.73588,3.39636}+F{0.268037,0.180237,0.248453,0.303273}+R2{0.901788,0.339392,0.0982122,7.06572}
32	K2P+I	0.0489	K2P{5.3041}+FQ+I{0.880569}
33	K2P+I	0.0597	K2P{2.59122}+FQ+I{0.809053}
34	K2P+R2	0.4771	K2P{3.00622}+FQ+R2{0.909229,0.226913,0.0907706,8.74384}
35	HKY+F+R2	0.2822	HKY{3.08822}+F{0.301315,0.214236,0.255888,0.228561}+R2{0.950897,0.375503,0.0491033,13.0935}
36	HKY+F+I	0.123	HKY{3.1734}+F{0.292782,0.1782,0.231762,0.297257}+I{0.875506}
37	HKY+F+R2	0.2251	HKY{2.09064}+F{0.283505,0.197356,0.22041,0.298729}+R2{0.961106,0.556031,0.0388941,11.9708}
38	TPM2u+F+R2	0.3042	TPM2u{1.46291,2.6037}+F{0.290542,0.20161,0.238965,0.268882}+R2{0.951276,0.392791,0.0487238,12.8551}
39	K2P+I	0.1405	K2P{3.85452}+FQ+I{0.779998}
40	TN+F+G4	0.173	TN{1.90917,4.16112}+F{0.322742,0.181465,0.26372,0.232073}+G4{0.103639}
41	F81+F+G4	0.4826	F81+G4{0.128866}
42	HKY+F+R2	0.1122	HKY{8.13197}+F{0.264199,0.191442,0.254808,0.289551}+R2{0.978034,0.475446,0.0219656,24.3561}
43	TN+F+I	0.0446	TN{3.34842,9.74842}+F{0.305654,0.161035,0.275684,0.257626}+I{0.828123}
44	HKY+F+R2	0.1412	HKY{4.56833}+F{0.296534,0.181918,0.246853,0.274695}+R2{0.961175,0.345633,0.038825,17.1999}
45	HKY+F+I	0.7571	HKY{2.39452}+F{0.324163,0.186883,0.240979,0.247975}+I{0.651416}
46	TIM2+F+R2	0.6458	TIM2{1.70681,1.91251,4.34348}+F{0.271148,0.14159,0.314685,0.272577}+R2{0.888427,0.376357,0.111573,5.96591}
47	K2P+I	0.0904	K2P{16.3137}+FQ+I{0.897517}
48	HKY+F+R2	0.1473	HKY{2.3004}+F{0.302553,0.197975,0.231443,0.268029}+R2{0.981468,0.602662,0.018532,22.0433}
49	TIM2e+R2	0.2205	TIM2e{2.09529,2.77422,4.4448}+FQ+R2{0.934438,0.251247,0.0655619,11.6718}
50	TIM3+F+R2	0.2186	TIM3{1.98332,3.94812,7.97972}+F{0.27004,0.186381,0.291119,0.252459}+R2{0.955616,0.324843,0.0443841,15.5365}
51	HKY+F+I	0.0683	HKY{3.16898}+F{0.261067,0.198693,0.238748,0.301492}+I{0.911088}
52	HKY+F+I+G4	0.5695	HKY{2.105}+F{0.277529,0.206071,0.229442,0.286958}+I{0.641074}+G4{0.365102}
53	HKY+F+I	0.285	HKY{2.61164}+F{0.293683,0.202894,0.257349,0.246074}+I{0.773291}
54	TPM3u+F+R2	0.2615	TPM3u{0.591171,1.9291}+F{0.31618,0.185427,0.282914,0.215479}+R2{0.942972,0.534422,0.0570278,8.69847}
55	HKY+F+R2	0.3795	HKY{2.08573}+F{0.238741,0.199155,0.287445,0.274658}+R2{0.946803,0.353312,0.0531965,12.5099}
56	K2P+G4	0.2061	K2P{2.07038}+FQ+G4{0.0977639}
57	HKY+F+R2	0.1753	HKY{1.96449}+F{0.279112,0.181448,0.242648,0.296792}+R2{0.924277,0.247693,0.0757225,10.1827}
58	TN+F+I	0.1067	TN{1.60904,4.03871}+F{0.303484,0.180746,0.232353,0.283417}+I{0.829686}
59	HKY+F+G4	0.4683	HKY{3.11024}+F{0.281323,0.17472,0.287125,0.256832}+G4{0.353072}
60	HKY+F+G4	0.1653	HKY{2.22726}+F{0.290156,0.173971,0.235336,0.300537}+G4{0.215112}
61	HKY+F+I	0.1315	HKY{3.97691}+F{0.3107,0.179353,0.236144,0.273803}+I{0.76547}
62	TN+F+I	0.0611	TN{2.10399,7.60799}+F{0.282248,0.189893,0.269995,0.257864}+I{0.830616}
63	HKY+F+I	0.1057	HKY{1.89981}+F{0.267112,0.21275,0.21484,0.305298}+I{0.891488}
64	K2P+I	0.0854	K2P{3.65673}+FQ+I{0.661963}
65	HKY+F+I	0.2445	HKY{2.35214}+F{0.282792,0.189227,0.229051,0.29893}+I{0.807765}
66	HKY+F+R2	0.5269	HKY{3.40432}+F{0.299339,0.180716,0.237374,0.282571}+R2{0.907144,0.38144,0.0928559,7.04294}
67	TIM3e+I	0.1186	TIM3e{0.394516,1.38957,2.3645}+FQ+I{0.789901}
68	HKY+F+I	0.2277	HKY{2.24168}+F{0.268626,0.194904,0.225548,0.310922}+I{0.780765}
69	HKY+F+R2	0.1315	HKY{3.38427}+F{0.284901,0.195108,0.235872,0.284118}+R2{0.975551,0.450924,0.0244486,22.9093}
70	K2P+R2	0.3582	K2P{1.8559}+FQ+R2{0.920382,0.460022,0.0796178,7.24214}
71	HKY+F+R2	0.0748	HKY{5.18817}+F{0.288713,0.17082,0.249722,0.290745}+R2{0.986314,0.608855,0.0136859,29.1891}
72	K2P+R2	0.3074	K2P{3.32888}+FQ+R2{0.921635,0.346044,0.0783647,8.69107}
73	HKY+F+G4	0.1098	HKY{3.63438}+F{0.280415,0.18846,0.262024,0.2691}+G4{0.176382}
74	HKY+F+R2	0.2607	HKY{2.07344}+F{0.271677,0.219315,0.238745,0.270262}+R2{0.925063,0.324837,0.0749368,9.33461}
75	HKY+F+I	0.0609	HKY{2.72436}+F{0.237335,0.231119,0.206543,0.325002}+I{0.785725}
76	K2P+I	0.0714	K2P{2.98591}+FQ+I{0.912967}
77	HKY+F+G4	0.1149	HKY{3.0454}+F{0.254536,0.206806,0.229358,0.3093}+G4{0.201659}
78	TN+F+R2	0.2628	TN{1.43033,2.6671}+F{0.307029,0.176638,0.237012,0.279321}+R2{0.928987,0.271902,0.0710125,10.525}
79	HKY+F+I	0.1108	HKY{2.29907}+F{0.27467,0.199638,0.243461,0.282231}+I{0.836234}
80	HKY+F+R2	0.2114	HKY{2.01947}+F{0.297751,0.177494,0.255796,0.268959}+R2{0.94885,0.335507,0.0511495,13.3267}
81	K2P+G4	0.5146	K2P{1.92651}+FQ+G4{0.37332}
82	K2P+R2	0.1164	K2P{6.41341}+FQ+R2{0.973043,0.39968,0.0269569,22.6693}
83	F81+F+G4	0.1441	F81+G4{0.16177}
84	TN+F+R2	0.2081	TN{1.8787,4.1524}+F{0.303388,0.181977,0.255337,0.259298}+R2{0.962589,0.421228,0.0374112,15.8918}
85	HKY+F+I	0.114	HKY{5.4707}+F{0.293938,0.179695,0.26724,0.259127}+I{0.866437}
86	K2P+R2	0.1706	K2P{3.43916}+FQ+R2{0.969662,0.348831,0.0303377,21.8129}
87	HKY+F+R2	0.34	HKY{1.8118}+F{0.314958,0.176661,0.234732,0.273649}+R2{0.912804,0.205019,0.0871965,9.32214}
88	K2P+R2	0.2583	K2P{3.1512}+FQ+R2{0.94613,0.428302,0.05387,11.0408}
89	HKY+F+R2	0.5479	HKY{2.76013}+F{0.272861,0.190848,0.250386,0.285905}+R2{0.897536,0.258856,0.102464,7.4921}
90	HKY+F+R2	0.0931	HKY{4.28322}+F{0.273126,0.184793,0.267444,0.274636}+R2{0.973803,0.50755,0.0261967,19.3057}
91	HKY+F+I	0.0796	HKY{3.66968}+F{0.282216,0.190867,0.247087,0.279831}+I{0.891167}
92	HKY+F+I	0.3021	HKY{2.38403}+F{0.285714,0.192008,0.204163,0.318115}+I{0.749295}
93	K3Pu+F+I	0.1607	K3Pu{2.66976,0.403351}+F{0.294741,0.203173,0.230832,0.271254}+I{0.877383}
94	K2P+I	0.101	K2P{5.86918}+FQ+I{0.808482}
95	HKY+F+R2	0.175	HKY{2.14471}+F{0.263596,0.197006,0.240256,0.299142}+R2{0.921001,0.255338,0.078999,9.68156}
96	HKY+F+R2	0.2673	HKY{3.23946}+F{0.318603,0.193302,0.246686,0.241409}+R2{0.921932,0.380252,0.0780676,8.31886}
97	HKY+F+R2	0.1272	HKY{4.46493}+F{0.252257,0.203985,0.258584,0.285174}+R2{0.972411,0.426791,0.0275893,21.2033}
98	K2P+I	0.1135	K2P{2.73797}+FQ+I{0.799635}
99	K2P+G4	0.0797	K2P{2.42196}+FQ+G4{0.190264}
100	K2P+I	0.0975	K2P{3.54792}+FQ+I{0.800675}
101	TN+F+R2	0.1606	TN{1.63938,2.66072}+F{0.286922,0.196059,0.240184,0.276835}+R2{0.950713,0.375892,0.0492868,13.0387}
102	K2P+G4	0.0675	K2P{2.56475}+FQ+G4{0.134203}
103	HKY+F+I	0.0756	HKY{7.08709}+F{0.291903,0.185772,0.243668,0.278658}+I{0.824871}
104	HKY+F+R2	0.1954	HKY{3.33956}+F{0.269078,0.209752,0.236293,0.284878}+R2{0.949704,0.281663,0.0502957,14.5639}
105	HKY+F+I	0.2588	HKY{3.71132}+F{0.285684,0.166048,0.330497,0.217771}+I{0.778784}
106	K2P+R2	0.2777	K2P{3.08572}+FQ+R2{0.952019,0.42333,0.047981,12.4421}
107	HKY+F+G4	0.1172	HKY{3.80713}+F{0.271699,0.20532,0.214388,0.308593}+G4{0.183634}
108	TIM3+F+R2	0.4971	TIM3{1.64477,3.49211,5.7035}+F{0.310766,0.190622,0.258432,0.24018}+R2{0.865752,0.264386,0.134248,5.74389}
109	HKY+F+I	0.0574	HKY{2.8867}+F{0.299923,0.221328,0.221052,0.257697}+I{0.874619}
110	HKY+F+R2	0.2323	HKY{4.07537}+F{0.294648,0.221129,0.269459,0.214764}+R2{0.951331,0.425786,0.0486687,12.2242}
111	K3Pu+F+R2	0.1382	K3Pu{5.30253,2.51932}+F{0.267839,0.206706,0.276971,0.248484}+R2{0.958556,0.440912,0.041444,13.9311}
112	K2P+R2	1.0665	K2P{2.27629}+FQ+R2{0.838723,0.291784,0.161277,4.6831}
113	HKY+F	0.23	HKY{2.41651}+F{0.314488,0.146437,0.247503,0.291572}
114	HKY+F+R2	0.1935	HKY{2.98714}+F{0.30147,0.191573,0.230632,0.276325}+R2{0.926183,0.359771,0.0738168,9.03299}
115	HKY+F+R2	0.1559	HKY{2.71628}+F{0.26421,0.202582,0.225229,0.307979}+R2{0.980177,0.592684,0.0198227,21.1406}
116	K2P+I	0.0659	K2P{3.68081}+FQ+I{0.852053}
117	HKY+F+G4	0.1476	HKY{2.65712}+F{0.283957,0.196878,0.229621,0.289544}+G4{0.201575}
118	K2P+R2	0.1151	K2P{3.91907}+FQ+R2{0.967785,0.522678,0.0322149,15.3395}
119	TPM3u+F+R2	0.3465	TPM3u{0.503347,1.35846}+F{0.303441,0.212346,0.228051,0.256162}+R2{0.902065,0.243895,0.0979349,7.96438}
120	TPM3u+F+I	0.098	TPM3u{7.82633,14.1916}+F{0.281069,0.18743,0.258389,0.273112}+I{0.88223}
121	HKY+F+R2	0.2146	HKY{2.74091}+F{0.296975,0.204548,0.239543,0.258933}+R2{0.940431,0.419165,0.0595691,10.1698}
122	HKY+F+I	0.0906	HKY{7.21752}+F{0.288223,0.171939,0.250216,0.289622}+I{0.850972}
123	TN+F+R2	0.3676	TN{1.58426,4.45339}+F{0.326939,0.168072,0.265281,0.239709}+R2{0.930241,0.218646,0.0697594,11.4193}
124	HKY+F	0.0368	HKY{3.75027}+F{0.250456,0.214765,0.225896,0.308883}
125	K2P+I	0.2739	K2P{4.03131}+FQ+I{0.612338}
126	TPM3u+F+R2	0.091	TPM3u{0.244095,2.36113}+F{0.267685,0.208426,0.301085,0.222804}+R2{0.982971,0.611464,0.0170287,23.4279}
127	TNe+I	0.1459	TNe{3.46968,1.81057}+FQ+I{0.768635}
128	TN+F+R2	0.5683	TN{2.05769,2.95993}+F{0.324025,0.205176,0.215071,0.255728}+R2{0.918909,0.460159,0.0810909,7.11739}
129	HKY+F+I	0.0588	HKY{4.30488}+F{0.269172,0.204135,0.243244,0.283449}+I{0.832528}
130	TN+F+R2	0.1882	TN{2.0169,4.48101}+F{0.35986,0.184229,0.242778,0.213132}+R2{0.958809,0.43486,0.0411914,14.1547}
131	HKY+F+R2	0.1823	HKY{2.41721}+F{0.290682,0.20769,0.242616,0.259012}+R2{0.965539,0.556192,0.0344607,13.4349}
132	HKY+F+R2	0.2761	HKY{2.91461}+F{0.311038,0.181124,0.23497,0.272869}+R2{0.938233,0.23496,0.0617665,12.621}
133	HKY+F+R2	0.2512	HKY{2.35224}+F{0.304033,0.187407,0.245427,0.263133}+R2{0.942906,0.617772,0.0570938,7.31251}
134	K2P+R2	0.3094	K2P{1.71655}+FQ+R2{0.937048,0.397099,0.0629516,9.97432}
135	TPM2u+F+R2	0.4968	TPM2u{1.54228,2.65021}+F{0.264093,0.184028,0.246144,0.305734}+R2{0.915646,0.31458,0.0843544,8.44006}
136	HKY+F+G4	0.3941	HKY{4.42394}+F{0.29052,0.183434,0.205913,0.320132}+G4{1.1313}
137	HKY+F+I	0.2094	HKY{2.92468}+F{0.313636,0.234535,0.236155,0.215674}+I{0.821152}
138	HKY+F+R2	0.1695	HKY{2.73922}+F{0.321859,0.193727,0.261257,0.223156}+R2{0.937935,0.229573,0.0620653,12.6427}
139	K2P+R2	0.1786	K2P{3.25587}+FQ+R2{0.953197,0.330353,0.0468031,14.6381}
140	HKY+F+R2	0.2307	HKY{2.8153}+F{0.246891,0.202521,0.22908,0.321508}+R2{0.935964,0.195589,0.0640355,12.7575}
141	TPM3u+F+G4	0.4075	TPM3u{1.67302,2.65884}+F{0.28509,0.170655,0.269703,0.274552}+G4{0.489096}
142	HKY+F+R2	0.0764	HKY{5.03519}+F{0.272257,0.214776,0.237201,0.275766}+R2{0.988384,0.617514,0.0116157,33.546}
143	HKY+F+I	0.105	HKY{3.80455}+F{0.287077,0.196041,0.224744,0.292138}+I{0.853698}
144	HKY+F	0.2272	HKY{2.11232}+F{0.265042,0.20031,0.246144,0.288504}
145	K2P+I	0.1921	K2P{1.75108}+FQ+I{0.834193}
146	K2P+I	0.1897	K2P{4.09177}+FQ+I{0.802569}
147	HKY+F+I	0.148	HKY{2.4415}+F{0.282713,0.184739,0.244345,0.288203}+I{0.823431}
148	TPM3u+F+R2	0.2773	TPM3u{0.345002,1.25264}+F{0.186948,0.287158,0.274697,0.251197}+R2{0.934232,0.260253,0.0657683,11.508}
149	TN+F+I	0.0941	TN{5.15888,8.44738}+F{0.279032,0.203362,0.246617,0.270989}+I{0.86431}
150	HKY+F+G4	0.1192	HKY{2.53125}+F{0.310996,0.185956,0.24285,0.260198}+G4{0.29811}
151	TN+F+G4	0.3847	TN{2.47588,5.46991}+F{0.285632,0.166291,0.262314,0.285763}+G4{0.211168}
152	K2P+R2	0.1911	K2P{2.72652}+FQ+R2{0.984315,0.745675,0.0156851,16.9602}
153	TPM2u+F+R3	0.6203	TPM2u{1.53136,3.04738}+F{0.28387,0.195072,0.250931,0.270127}+R3{0.851988,0.163354,0.104406,3.44835,0.0436062,11.4845}
154	HKY+F+I	0.1296	HKY{2.41444}+F{0.334367,0.186223,0.268661,0.210748}+I{0.658442}
155	K2P	0.2071	K2P{2.67677}+FQ
156	TPM2u+F+G4	0.136	TPM2u{1.97851,6.30502}+F{0.266679,0.191617,0.26626,0.275444}+G4{0.318173}
157	HKY+F+I	0.0727	HKY{2.95387}+F{0.276599,0.189498,0.25323,0.280673}+I{0.866329}
158	HKY+F+I	0.2711	HKY{1.93819}+F{0.290708,0.189807,0.234911,0.284574}+I{0.792194}
159	HKY+F+R2	0.1617	HKY{3.24648}+F{0.304864,0.22102,0.262121,0.211995}+R2{0.973679,0.518625,0.0263207,18.8075}
160	HKY+F+R2	0.1716	HKY{3.02949}+F{0.272901,0.178244,0.288066,0.260789}+R2{0.971197,0.443345,0.0288029,19.7697}
161	HKY+F+R2	0.2555	HKY{3.41583}+F{0.289045,0.202884,0.246307,0.261765}+R2{0.936438,0.256396,0.0635617,11.9553}
162	HKY+F+G4	0.0783	HKY{4.28542}+F{0.277694,0.180856,0.24485,0.2966}+G4{0.126936}
163	HKY+F+I	0.1946	HKY{2.32639}+F{0.265608,0.181108,0.258182,0.295102}+I{0.756776}
164	TN+F+I+G4	0.4295	TN{2.39795,3.81216}+F{0.284921,0.195587,0.262864,0.256627}+I{0.603832}+G4{0.817576}
165	HKY+F+R2	0.2348	HKY{3.18067}+F{0.279968,0.196363,0.241818,0.281851}+R2{0.958199,0.425252,0.041801,14.1749}
166	TIM2+F+R2	0.0927	TIM2{2.3184,4.67081,7.23079}+F{0.295552,0.189033,0.230732,0.284683}+R2{0.981468,0.661233,0.0185316,18.9417}
167	K2P+R2	0.2965	K2P{2.26348}+FQ+R2{0.927367,0.429693,0.0726331,8.28159}
168	HKY+F+I	0.2588	HKY{2.27928}+F{0.260865,0.198075,0.246545,0.294515}+I{0.772013}
169	K2P+R2	0.6368	K2P{2.61323}+FQ+R2{0.877784,0.314779,0.122216,5.92143}
170	K2P+R2	0.2358	K2P{3.91273}+FQ+R2{0.937536,0.354169,0.0624638,10.6935}
171	HKY+F+R2	0.0638	HKY{4.19252}+F{0.266823,0.192433,0.230542,0.310201}+R2{0.977461,0.578496,0.0225387,19.2798}
172	TN+F+R2	0.1749	TN{2.151,4.66372}+F{0.293964,0.196786,0.233036,0.276213}+R2{0.963041,0.547827,0.036959,12.7823}
173	HKY+F+R2	0.3927	HKY{2.15416}+F{0.267939,0.173756,0.24477,0.313536}+R2{0.927918,0.255109,0.0720819,10.5891}
174	TN+F+R2	0.0732	TN{2.89875,7.2511}+F{0.278871,0.173132,0.280145,0.267851}+R2{0.987256,0.5024,0.0127439,39.5486}
175	TPM2u+F+R3	0.5317	TPM2u{0.816144,2.39508}+F{0.272002,0.205634,0.232755,0.289609}+R3{0.788096,0.230988,0.193382,2.72062,0.018522,15.7565}
176	HKY+F+R2	0.5461	HKY{2.13734}+F{0.276524,0.219121,0.202627,0.301728}+R2{0.882747,0.327696,0.117253,6.06149}
177	HKY+F+I	0.0751	HKY{4.60442}+F{0.29918,0.200377,0.252097,0.248346}+I{0.875137}
178	K2P+G4	0.2315	K2P{3.54296}+FQ+G4{0.196125}
179	HKY+F+I	0.1198	HKY{3.7272}+F{0.258798,0.213143,0.249565,0.278494}+I{0.754265}
180	TN+F+R2	0.072	TN{2.38312,6.4283}+F{0.248934,0.201496,0.318443,0.231127}+R2{0.97587,0.438282,0.0241301,23.717}
181	TN+F+R2	0.3624	TN{2.05245,3.60671}+F{0.309012,0.183529,0.231536,0.275922}+R2{0.930042,0.345456,0.0699578,9.70172}
182	HKY+F+I	0.1234	HKY{2.26147}+F{0.28339,0.186367,0.224283,0.30596}+I{0.795849}
183	K2P	0.177	K2P{2.12017}+FQ
184	TN+F+I	0.1312	TN{2.55948,5.61363}+F{0.298738,0.145903,0.272647,0.282712}+I{0.803902}
185	TNe+R2	0.3324	TNe{1.80504,3.69919}+FQ+R2{0.913151,0.155172,0.0868495,9.88267}
186	K3P+G4	0.386	K3P{2.38875,0.674458}+FQ+G4{0.189704}
187	HKY+F+G4	0.246	HKY{2.70082}+F{0.288532,0.187821,0.228155,0.295493}+G4{0.152108}
188	K3Pu+F+I+G4	0.4025	K3Pu{4.0088,1.4871}+F{0.271444,0.198797,0.237437,0.292322}+I{0.722453}+G4{0.750474}
189	HKY+F+R2	0.1232	HKY{5.31243}+F{0.271966,0.172122,0.260147,0.295765}+R2{0.973229,0.472626,0.0267713,20.1718}
190	K2P+I	0.1071	K2P{2.36022}+FQ+I{0.822936}
191	HKY+F+R2	0.2828	HKY{2.17534}+F{0.272925,0.185109,0.221266,0.3207}+R2{0.927392,0.289972,0.0726081,10.0689}
192	HKY+F+R2	0.2092	HKY{3.19242}+F{0.279835,0.196824,0.229154,0.294187}+R2{0.929614,0.155236,0.0703857,12.1572}
193	JC+G4	0.2746	JC+G4{0.066204}
194	K2P+I+G4	0.5713	K2P{1.96693}+FQ+I{0.668961}+G4{1.67664}
195	TIM3+F+R2	0.5109	TIM3{2.60353,4.16909,8.2058}+F{0.328964,0.235458,0.241426,0.194152}+R2{0.905707,0.400207,0.0942932,6.76114}
196	K2P+I	0.2412	K2P{2.31136}+FQ+I{0.810734}
197	K2P+R2	0.1069	K2P{4.71623}+FQ+R2{0.966933,0.322242,0.0330666,20.819}
198	HKY+F+I	0.061	HKY{4.61252}+F{0.250314,0.194634,0.316406,0.238647}+I{0.853726}
199	TN+F+I+G4	0.3828	TN{2.33228,4.13512}+F{0.271169,0.207795,0.247197,0.273839}+I{0.754774}+G4{0.401269}
200	TN+F+I	0.15	TN{3.34502,6.49153}+F{0.316355,0.194649,0.254064,0.234932}+I{0.742654}
201	K2P+R2	0.1842	K2P{5.35508}+FQ+R2{0.942866,0.273215,0.0571338,12.994}
202	TNe+R2	0.0608	TNe{2.91218,5.73655}+FQ+R2{0.987218,0.617594,0.0127818,30.5357}
203	HKY+F+I	0.0781	HKY{5.56146}+F{0.292414,0.179042,0.270737,0.257807}+I{0.909861}
204	K2P+I	0.177	K2P{3.17034}+FQ+I{0.674132}
205	K3Pu+F+R2	0.3525	K3Pu{6.11352,2.17494}+F{0.306457,0.210725,0.25245,0.230368}+R2{0.921972,0.179511,0.0780282,10.6948}
206	K2P+R2	0.1771	K2P{4.01444}+FQ+R2{0.947987,0.249491,0.0520128,14.6788}
207	HKY+F+R2	0.2089	HKY{4.57402}+F{0.277198,0.189446,0.258654,0.274702}+R2{0.930874,0.423317,0.0691259,8.76582}
208	TIM+F+R2	0.2171	TIM{5.3469,3.20157,10.6463}+F{0.288078,0.192093,0.264799,0.25503}+R2{0.925017,0.253288,0.0749828,10.2117}
209	F81+F+G4	0.2349	F81+G4{0.648286}
210	HKY+F+R3	0.6664	HKY{4.25716}+F{0.252681,0.217643,0.223797,0.305879}+R3{0.883977,0.22325,0.0535666,1.9768,0.0624568,11.1559}
211	HKY+F+G4	0.2466	HKY{2.53269}+F{0.291537,0.14582,0.368436,0.194207}+G4{0.482148}
212	HKY+F+I	0.0803	HKY{4.44654}+F{0.279512,0.18274,0.271366,0.266382}+I{0.806318}
213	K2P+R2	0.4856	K2P{2.14464}+FQ+R2{0.877086,0.169862,0.122914,6.92369}
214	TNe+I	0.1327	TNe{5.90745,2.45827}+FQ+I{0.644193}
215	TN+F+R2	0.0957	TN{3.40903,8.16239}+F{0.299121,0.191082,0.233399,0.276398}+R2{0.975435,0.499939,0.0245654,20.8563}
216	HKY+F+I	0.0638	HKY{5.57789}+F{0.22963,0.162478,0.257347,0.350545}+I{0.84108}
217	HKY+F+R2	0.156	HKY{2.34038}+F{0.287518,0.210439,0.253418,0.248624}+R2{0.963272,0.494701,0.0367277,14.2527}
218	HKY+F+R2	0.1486	HKY{3.30982}+F{0.232282,0.261649,0.309114,0.196955}+R2{0.954311,0.322541,0.0456888,15.1502}
219	K2P+I	0.0413	K2P{5.48222}+FQ+I{0.908008}
220	K3Pu+F+R2	0.2143	K3Pu{1.9632,0.640607}+F{0.283287,0.172304,0.254146,0.290263}+R2{0.956626,0.483755,0.0433743,12.3859}
221	HKY+F+I+G4	0.2738	HKY{6.48847}+F{0.269131,0.174601,0.253491,0.302777}+I{0.796633}+G4{0.684576}
222	HKY+F+I	0.1325	HKY{2.2443}+F{0.282116,0.195532,0.228971,0.293381}+I{0.819586}
223	HKY+F+R2	0.1143	HKY{3.36596}+F{0.279148,0.200178,0.231589,0.289086}+R2{0.982664,0.573202,0.0173363,25.192}
224	HKY+F+R2	0.2875	HKY{2.85897}+F{0.289803,0.166473,0.250928,0.292796}+R2{0.925205,0.371903,0.0747947,8.76952}
225	K2P+R2	0.3279	K2P{4.3355}+FQ+R2{0.936039,0.341731,0.0639614,10.6334}
226	HKY+F+G4	0.0682	HKY{5.33556}+F{0.279014,0.194818,0.288485,0.237683}+G4{0.20366}
227	HKY+F+I	0.054	HKY{3.4155}+F{0.275805,0.214775,0.23691,0.272509}+I{0.885248}
228	HKY+F+I	0.0802	HKY{9.87206}+F{0.288818,0.177606,0.246957,0.286619}+I{0.93525}
229	HKY+F+I+G4	0.3149	HKY{3.09583}+F{0.26082,0.208229,0.245674,0.285278}+I{0.769097}+G4{0.989878}
230	HKY+F+I	0.0895	HKY{4.04983}+F{0.286453,0.183277,0.248769,0.2815}+I{0.877622}
231	HKY+F+R2	0.6918	HKY{2.47124}+F{0.259182,0.181936,0.194811,0.364072}+R2{0.922184,0.548782,0.0778163,6.34728}
232	HKY+F+I	0.0491	HKY{4.49828}+F{0.255348,0.199358,0.27226,0.273034}+I{0.883393}
233	HKY+F+R2	0.0623	HKY{3.76847}+F{0.273525,0.210593,0.248833,0.267049}+R2{0.991218,0.630724,0.00878175,42.6811}
234	K2P	0.0433	K2P{3.22301}+FQ
235	HKY+F+G4	0.7295	HKY{2.66533}+F{0.316926,0.185924,0.256949,0.240201}+G4{1.08089}
236	TN+F+R2	0.1341	TN{2.12485,3.64948}+F{0.268804,0.174632,0.269921,0.286644}+R2{0.977953,0.502856,0.0220475,23.0516}
237	HKY+F+R2	0.152	HKY{2.04479}+F{0.203225,0.259187,0.251843,0.285744}+R2{0.957122,0.478967,0.0428783,12.6304}
238	HKY+F+R2	0.4756	HKY{2.64847}+F{0.300585,0.17612,0.254709,0.268586}+R2{0.888397,0.214537,0.111603,7.25256}
239	HKY+F+R2	0.2007	HKY{1.89036}+F{0.296367,0.195842,0.231944,0.275848}+R2{0.970959,0.523082,0.029041,16.9453}
240	K2P+R2	0.1976	K2P{3.32871}+FQ+R2{0.96467,0.491794,0.0353296,14.8765}
241	HKY+F+G4	0.1919	HKY{2.42093}+F{0.330696,0.19414,0.235957,0.239206}+G4{0.193186}
242	HKY+F+R2	0.0829	HKY{2.29641}+F{0.229674,0.309314,0.272824,0.188189}+R2{0.988494,0.700491,0.0115056,26.7321}
243	K2P	0.0416	K2P{4.01328}+FQ
244	K2P+R2	0.2669	K2P{2.74728}+FQ+R2{0.917678,0.25989,0.0823217,9.25035}
245	HKY+F+G4	0.5326	HKY{2.57602}+F{0.299718,0.253142,0.217,0.23014}+G4{0.166675}
246	HKY+F+R2	0.2525	HKY{2.77604}+F{0.283118,0.197091,0.234043,0.285747}+R2{0.940689,0.356072,0.0593108,11.2129}
247	HKY+F+R2	0.3117	HKY{3.91356}+F{0.277784,0.234335,0.268628,0.219253}+R2{0.93275,0.297121,0.0672504,10.7488}
248	HKY+F+R2	0.4659	HKY{2.18666}+F{0.304365,0.21096,0.218766,0.265909}+R2{0.885691,0.175414,0.114309,7.38907}
249	TN+F+R2	0.2164	TN{1.20816,2.7222}+F{0.276479,0.192548,0.274749,0.256223}+R2{0.967806,0.413119,0.0321938,18.6427}
250	K2P+R2	0.2752	K2P{2.94626}+FQ+R2{0.929741,0.235298,0.0702595,11.1193}
251	K2P+G4	0.227	K2P{2.20309}+FQ+G4{0.531284}
252	TPM3u+F+R2	0.1404	TPM3u{0.587939,1.50797}+F{0.303409,0.212359,0.250373,0.23386}+R2{0.941904,0.368749,0.0580958,11.2344}
253	HKY+F+R2	0.0685	HKY{3.86021}+F{0.272485,0.177228,0.249083,0.301205}+R2{0.992122,0.705356,0.00787823,38.1051}
254	HKY+F+R2	0.1086	HKY{3.22733}+F{0.289719,0.174858,0.245566,0.289857}+R2{0.983039,0.57101,0.0169611,25.8635}
255	K2P+I	0.0367	K2P{4.24208}+FQ+I{0.866522}
256	HKY+F+R2	0.1776	HKY{2.05122}+F{0.343683,0.186884,0.248953,0.22048}+R2{0.949884,0.292148,0.0501159,14.4164}
257	HKY+F+R2	0.0687	HKY{3.18443}+F{0.269275,0.203117,0.225341,0.302266}+R2{0.985244,0.524216,0.0147558,32.7681}
MAXIMUM LIKELIHOOD TREE
------------------------------------
Log-likelihood of the tree: -1222359.6721 (s.e. 2007.4552)
Unconstrained log-likelihood (without tree): -1747182.3584
Number of free parameters (#branches + #model parameters): 13259
Akaike information criterion (AIC) score: 2471237.3442
Corrected Akaike information criterion (AICc) score: 2471899.5913
Bayesian information criterion (BIC) score: 2619832.4736
Total tree length (sum of branch lengths): 58.3084
Sum of internal branch lengths: 17.2614 (29.6036% of tree length)
Tree topologies are unlinked across partitions, thus no drawing will be displayed here
TIME STAMP
----------------
Date and time: Wed Sep 9 16:58:37 2020
Total CPU time used: 2919 seconds (0h:48m:38s)
Total wall-clock time used: 2989 seconds (0h:49m:49s)
